# Supplementary material for: Noninvasive nasopharyngeal proteomics of COVID-19 patient identify abnormalities related to complement and coagulation cascade and mucosal immune system
Source: PLoS One. 2022 Sep 12;17(9):e0274228. doi: 10.1371/journal.pone.0274228 (PMC9467311; doi:10.1371/journal.pone.0274228)
Supplement: S1 File — (XLSX) [file pone.0274228.s005.xlsx]

## Sheet: Table of Content
Title	Noninvasive Nasopharyngeal Proteomics of COVID-19 Patient Identify Abnormalities Related to Complement and Coagulation Cascade
Authors	Mohamad Ammar Ayass, Wanying Cao, Jin Zhang, Jun Dai, Kevin Zhu, Natalya Griko, Victor Pashkov, Trivendra Tripathi, Lina Abi Mosleh
	Ayass Bioscience, LLC, 8501 Wade Blvd, Ste 750, Building 9, Frisco, TX 75034
Corresponding Author	Lina Abi Mosleh
	Ayass Bioscience, LLC, 8501 Wade Blvd, Ste 750, Building 9, Frisco, TX 75034
	Email: lina.a@ayassbioscience.com
	Tel: 325-260-1077
Table S1. Summary of Patient information.
Table S2. Proteins that are only identified in positive patient samples.
Table S3. Protein list of high confidence proteins identified across all sample.
Table S4. Published highlty expressed signature nasopharyngeal protiens that were also identified in this study.
Table S5. Proteins that are significantly up and down regulted when using a cut of of Log2FC>1.3, P<0.05.

## Sheet: Table S1
Table S1. Summary of Patient information
		Negative cases	Positive cases	Total
Gender	Female	36 (47%)	39 (51%)	75 (49%)
	Male	40 (53%)	37 (49%)	77 (51%)
Age (yrs, median)		38 (range: 2-74)	33 (range: 5-82)	34
CT values(median)		all > 40	N1: 13.15(range: 6.95-15)
			N2: 14.57(range:7.43-18.41)

## Sheet: Table S2
Table S2. Proteins that are only identified in positive patient samples.
yourlist:M202109285BF3C56A578D7D6DFD1FC81EE5DA773020E649H	Entry	Entry name	Status	Protein names	Gene names	Organism	Length
O15031	O15031	PLXB2_HUMAN	reviewed	Plexin-B2 (MM1)	PLXNB2 KIAA0315	Homo sapiens (Human)	1838
Q17RN3	Q17RN3	FA98C_HUMAN	reviewed	Protein FAM98C	FAM98C	Homo sapiens (Human)	349
Q15286	Q15286	RAB35_HUMAN	reviewed	Ras-related protein Rab-35 (GTP-binding protein RAY) (Ras-related protein Rab-1C)	RAB35 RAB1C RAY	Homo sapiens (Human)	201
A0A0B4J2B5	A0A0B4J2B5	A0A0B4J2B5_HUMAN	unreviewed	Immunoglobulin heavy variable 3/OR16-9 (non-functional) (Fragment)	IGHV3OR16-9	Homo sapiens (Human)	98
Q14761	Q14761	PTCA_HUMAN	reviewed	Protein tyrosine phosphatase receptor type C-associated protein (PTPRC-associated protein) (CD45-associated protein) (CD45-AP) (Lymphocyte phosphatase-associated phosphoprotein)	PTPRCAP LPAP	Homo sapiens (Human)	206
P08574	P08574	CY1_HUMAN	reviewed	Cytochrome c1, heme protein, mitochondrial (EC 7.1.1.8) (Complex III subunit 4) (Complex III subunit IV) (Cytochrome b-c1 complex subunit 4) (Ubiquinol-cytochrome-c reductase complex cytochrome c1 subunit) (Cytochrome c-1)	CYC1	Homo sapiens (Human)	325
A0A1B0GV96	A0A1B0GV96	A0A1B0GV96_HUMAN	unreviewed	Uncharacterized protein	LOC105371267	Homo sapiens (Human)	52
A0A140T8Z5	A0A140T8Z5	A0A140T8Z5_HUMAN	unreviewed	HLA class II histocompatibility antigen, DQ beta 1 chain (MHC class II antigen)	HLA-DQB1	Homo sapiens (Human)	269
J3KQX6	J3KQX6	J3KQX6_HUMAN	unreviewed	Uncharacterized protein C7orf57	C7orf57	Homo sapiens (Human)	340
Q01844	Q01844	EWS_HUMAN	reviewed	RNA-binding protein EWS (EWS oncogene) (Ewing sarcoma breakpoint region 1 protein)	EWSR1 EWS	Homo sapiens (Human)	656
A0A140TA69	A0A140TA69	A0A140TA69_HUMAN	unreviewed	Keratin, type I cuticular Ha4	KRT34	Homo sapiens (Human)	436
P52888	P52888	THOP1_HUMAN	reviewed	Thimet oligopeptidase (EC 3.4.24.15) (Endopeptidase 24.15) (MP78)	THOP1	Homo sapiens (Human)	689
P0DTD2	P0DTD2	ORF9B_SARS2	reviewed	ORF9b protein (ORF9b) (Accessory protein 9b) (ORF-9b) (Protein 9b)	9b	Severe acute respiratory syndrome coronavirus 2 (2019-nCoV) (SARS-CoV-2)	97
P62070	P62070	RRAS2_HUMAN	reviewed	Ras-related protein R-Ras2 (EC 3.6.5.-) (Ras-like protein TC21) (Teratocarcinoma oncogene)	RRAS2 TC21	Homo sapiens (Human)	204
P43304	P43304	GPDM_HUMAN	reviewed	Glycerol-3-phosphate dehydrogenase, mitochondrial (GPD-M) (GPDH-M) (EC 1.1.5.3) (mitohondrial glycerophosphate dehydrogenase gene) (mGDH) (mtGPD)	GPD2	Homo sapiens (Human)	727
P12270	P12270	TPR_HUMAN	reviewed	Nucleoprotein TPR (Megator) (NPC-associated intranuclear protein) (Translocated promoter region protein)	TPR	Homo sapiens (Human)	2363
Q6MZZ7	Q6MZZ7	CAN13_HUMAN	reviewed	Calpain-13 (EC 3.4.22.-) (Calcium-activated neutral proteinase 13) (CANP 13)	CAPN13	Homo sapiens (Human)	669
Q6DKJ4	Q6DKJ4	NXN_HUMAN	reviewed	Nucleoredoxin (EC 1.8.1.8)	NXN NRX	Homo sapiens (Human)	435
A0A140T9B3	A0A140T9B3	A0A140T9B3_HUMAN	unreviewed	HLA class I histocompatibility antigen, C alpha chain	HLA-C	Homo sapiens (Human)	397
Q9P0G3	Q9P0G3	KLK14_HUMAN	reviewed	Kallikrein-14 (hK14) (EC 3.4.21.-) (Kallikrein-like protein 6) (KLK-L6)	KLK14 KLKL6	Homo sapiens (Human)	267
P20338	P20338	RAB4A_HUMAN	reviewed	Ras-related protein Rab-4A (EC 3.6.5.2)	RAB4A RAB4	Homo sapiens (Human)	218
Q9NRD8	Q9NRD8	DUOX2_HUMAN	reviewed	Dual oxidase 2 (EC 1.11.1.-) (EC 1.6.3.1) (Large NOX 2) (Long NOX 2) (NADH/NADPH thyroid oxidase p138-tox) (NADPH oxidase/peroxidase DUOX2) (NADPH thyroid oxidase 2) (Thyroid oxidase 2) (p138 thyroid oxidase)	DUOX2 LNOX2 THOX2	Homo sapiens (Human)	1548
O76009	O76009	KT33A_HUMAN	reviewed	Keratin, type I cuticular Ha3-I (Hair keratin, type I Ha3-I) (Keratin-33A) (K33A)	KRT33A HHA3-I HKA3A KRTHA3A	Homo sapiens (Human)	404

## Sheet: Table S3
Table S3. Protein list of high confidence proteins identified across all sample.
a. All proteins contains more than 1 high confidence peptide
b. Data were combined from 9 batches of PD analysis results, proteins that consistently identified across 80% repilicates are included for further data analysis
c. Abundence valude was calculated and exported from PD 2.2
Accession	Description	200612044	200615049	200616070	200624194	200624209	200624265	200624267	200624406	200626001	200626019	200626165	200626234	200626248	200627084	200627114	200701332	200701449	200701471	200701493	200702225	200702238	200710428	200717310	200717400	200717472	200717487	200724299	200725158	200807146	200820211	200820215	200904044	200915264	200924226	200926010	200926192	200930054	200930111	201013555	201014043	201014047	201014135	201015278	201015332	201019315	201019335	201019390	201022497
P01871	Immunoglobulin heavy constant mu OS=Homo sapiens OX=9606 GN=IGHM PE=1 SV=4	172.7	24.2	255.6	110.9	21.3	245.3	114.3	183	38	71.6	4.9	165.6	187.7	95.5	116.1	269	94.6	27	204	80.9	37.3	111.5	96.6	458.7	56.1	295.1	91.6	47.2	53.9	132.6	209.7	130.3	89	98.4	29.4	186.7	32.1	85.5	161.3	39.8	148.4	483.5	60	130.5	397.5	70.5	66.2	109
Q01469	Fatty acid-binding protein 5 OS=Homo sapiens OX=9606 GN=FABP5 PE=1 SV=3	95.4	114.3	138.1	266.9	51.4	218	97.7	26.4	47.6	105.4	51.7	60.2	136.8	47	50.7	109.7	95	31.1	127.5	260	112.1	181.7	28.1	48.7	77.5	78.4	227.3	100.4	95.7	103.6	203.8	186.4	244.1	105.2	67.3	68.2	134.3	127.6	81.3	91.7	79.7	225.6	134.8	439.2	50.5	165.1	65.1	77.8
P50851	Lipopolysaccharide-responsive and beige-like anchor protein OS=Homo sapiens OX=9606 GN=LRBA PE=1 SV=4	18.1	283	118	117.4	263	186.5	87.8	59.4	144	179.5	28.6	114.7	114.1	109	230.3	98.2	75.1	107	86.3	177.26	167.04	224.52	118.9	68.76	98	346.8	49	426.66	385.4	127.54	35.2	174.5	174.2	177.7	130.8	76.4	134	193.4	185.3	100.2	106.9	110.6	81.4	72.3	76.14	123.9	117.8	116.8
A0A0A0MS08	Immunoglobulin heavy constant gamma 1 (Fragment) OS=Homo sapiens OX=9606 GN=IGHG1 PE=1 SV=1	94.8	20	211.3	92.6	50.9	161.2	136.2	27.2	55	156.8	0.9	156.3	231.1	25.9	139.2	324.1	142.4	8.6	31	67.5	40.6	446.3	85.2	375.7	107.8	206.1	81.6	47.8	28.7	25.1	249.2	213.2	113.5	78.3	68.6	67	111.4	136.6	272.7	57.7	129	502	57.5	99.2	238.4	153.8	99.8	134.2
P10809	60 kDa heat shock protein, mitochondrial OS=Homo sapiens OX=9606 GN=HSPD1 PE=1 SV=2	74.1	290.4	247.9	256.5	145.2	317.4	155	106.3	209.1	188.7	89.7	74	178.3	76.3	169.7	82.6	260.1	57	78.3	175.8	88.6	774.8	203.4	53.2	79.8	444	39.5	216.3	282	59	38.5	167.3	230.6	268	99.7	89.4	54.7	119	192.5	73	108.6	299.9	150.1	124.6	27.4	134.2	91.2	144.8
P09622	Dihydrolipoyl dehydrogenase, mitochondrial OS=Homo sapiens OX=9606 GN=DLD PE=1 SV=2	159.4	223.4	336.5	287.8	146.3	266.2	160.4	109.9	240.5	238.5	67.3	45.2	170	55.3	270.8	104.4	155.9	82	131	152	92.8	312.9	270.3	68.5	74.4	234.2	61.2	227.6	295	50.58	63.6	209.6	263.6	246.1	128.2	72.7	77.8	188.3	127.4	107	107.9	313.9	290.3	112.7	56.04	76.9	39.6	288
A0A0G2JIW1	Heat shock 70 kDa protein 1B OS=Homo sapiens OX=9606 GN=HSPA1B PE=1 SV=1	40.6	130.3	122.8	132.5	210.5	204	91.9	58.5	172.9	158.5	39.2	153.7	164	111.4	195.7	118.6	94.9	116.1	60.5	178.8	144.3	255.1	156.2	91.7	96.8	242.5	72.9	384.5	398.6	98.3	117.4	164.1	160.4	183.1	100.8	65.7	186.3	95.7	158.9	51.4	123	160	187	115.4	68.5	160.4	138.6	151.2
P31025	Lipocalin-1 OS=Homo sapiens OX=9606 GN=LCN1 PE=1 SV=1	12.9	23.4	11.5	445.4	82.2	204.3	327.9	13.8	24.9	22.8	5.5	233.9	10.5	542.1	18.8	48.9	184.3	53.3	106.3	45.3	2.1	32.5	655.4	34.1	128.6	284.7	245.9	40.3	42.8	6.7	13.3	460.1	218.4	1	336.9	9.1	42.7	68.5	1.6	17.8	388.3	100.8	124.6	50.3	64	295.1	66	62.3
P01876	Immunoglobulin heavy constant alpha 1 OS=Homo sapiens OX=9606 GN=IGHA1 PE=1 SV=2	438.7	35.5	162.6	83.6	35.9	87.1	121.2	330.2	30.8	78	10.4	95.9	27.9	92.4	91	197.1	49.6	32.7	255.3	63.8	37.7	65.9	152	288.7	27.1	141.9	155.3	74.3	35.6	206.1	199.2	57.6	55.4	76.3	51.2	98	107	131.5	89.8	90.9	106.4	133.7	58.1	246.4	97.2	29.8	25.3	89.9
A0A0G2JMB2	Immunoglobulin heavy constant alpha 2 (Fragment) OS=Homo sapiens OX=9606 GN=IGHA2 PE=1 SV=1	344.8	20.7	294	91.1	24.7	56.2	106.9	561.7	10	113.9	8.7	100.3	44.3	73.9	152.5	65.2	28.9	17.4	418.1	70.1	64	58.1	89	328.2	17.2	189.9	110.8	54.5	14.2	172.8	323.3	67.2	33.4	101.9	32	86	203.6	78.4	55.3	51.6	64.8	155.6	59.2	233.7	22.6	60	41.9	117.1
P04792	Heat shock protein beta-1 OS=Homo sapiens OX=9606 GN=HSPB1 PE=1 SV=2	53.6	182	178.6	103.3	136.5	321.2	65.9	36	243.1	122.2	20.4	49.8	144.3	124.4	124.3	182.4	128.3	101.4	90.1	211	118.4	201.7	9.6	47.9	74.2	119.2	64.7	237.4	277.4	100.4	141.1	81.2	120.3	117.9	76.6	48.8	64	80.8	133.4	134.9	78.5	120.8	157.7	100.5	68.8	210.1	83.9	129.5
P02671	Fibrinogen alpha chain OS=Homo sapiens OX=9606 GN=FGA PE=1 SV=2	82.1	21.7	111.6	98.7	20.6	143	81	39.9	89.1	119.9	5.1	116.6	165.9	8.1	592.2	312.1	74.4	3.9	7.5	146	45	365.5	37.8	368.1	33.2	158.2	63.2	25.5	18.6	4.1	70.2	154	144	158.2	153.3	141.2	26.2	61.4	160.6	71.7	82.4	288.2	28.8	44.5	672.4	57.6	54	85.2
X6R8F3	Neutrophil gelatinase-associated lipocalin OS=Homo sapiens OX=9606 GN=LCN2 PE=1 SV=1	105.1	22	263.2	70	52.2	109.5	315.6	47.7	58.3	208.8	9.8	25.7	28.2	62.9	210.7	231.3	71.2	66.8	86.5	122	82.4	263.4	78.6	191.7	45.9	142.5	87.1	105.3	51.2	32.7	126.4	65.4	17.4	51.4	114.1	102.3	163.4	149	125.1	56.9	142.6	115.9	85.5	174.3	135.4	66.3	95.4	131.5
P11142	Heat shock cognate 71 kDa protein OS=Homo sapiens OX=9606 GN=HSPA8 PE=1 SV=1	35.4	214.9	192.1	116	172.9	159.5	116.2	64.5	195.6	146.7	41.1	75.2	155.7	106.1	196.5	118.5	102.4	114.7	89.1	161.9	148	289.7	133.2	85	84.4	365.7	69.4	384.3	342.3	93.4	90	167.9	142.3	142.5	108.2	78.3	160.1	150.8	140.8	79.6	121.9	143.8	178	105.1	76.1	149.1	139	139.7
P34932	Heat shock 70 kDa protein 4 OS=Homo sapiens OX=9606 GN=HSPA4 PE=1 SV=4	35.8	90.6	61.6	94.2	105.2	113.6	110.8	80	61.5	161.8	104.9	138.5	107.2	201	175	24.9	111.3	20.9	17.1	33.7	29.4	58.8	86	17.2	260.7	492.2	82.9	66.6	94.6	49.8	111.62	70.9	92.4	75	100.5	123.1	113.3	50.8	66.4	111.6	77.6	78.1	95.8	66.7	35.5	69.9	133.9	60.3
A0A286YEY4	Immunoglobulin heavy constant gamma 2 (Fragment) OS=Homo sapiens OX=9606 GN=IGHG2 PE=1 SV=1	52.5	20.9	226.7	138.5	36.2	401.7	142.7	60.9	69.2	291.9	1.8	400.5	81.9	24.4	195.4	217.6	57.4	19.5	45.1	122.2	109.5	305.6	55.1	366.2	53.4	285.5	105.8	60.9	38.3	16.5	261.7	213.9	62.7	209.6	81.1	60.9	154.1	92.2	301.6	68.6	117.9	488.4	15.6	98.2	386.2	93	69.4	179.2
P49327	Fatty acid synthase OS=Homo sapiens OX=9606 GN=FASN PE=1 SV=3	14.4	291.1	238.9	112.6	160.9	265.7	67.4	13	87.9	242.3	12.4	54.3	95	120.8	192.5	110.78	109.4	118.5	86.36	180.02	156.46	264.52	114	68.64	68.5	299.4	59	422.72	358.1	60.3	74.7	132.8	147.5	140.4	131.5	49.7	136.3	97.9	138.4	108.4	77.3	110.5	190.3	99.2	60	192.6	126.7	118.9
Q92598	Heat shock protein 105 kDa OS=Homo sapiens OX=9606 GN=HSPH1 PE=1 SV=1	8.1	180	144.8	82.6	149.3	110.1	118.1	83.7	172.1	195.3	60.3	102.8	142.1	106.8	248.9	118.8	71.6	120.2	100.46	163.08	151.14	297.88	178.5	83.54	80.5	524.5	27.1	414.16	314.4	136.3	78.6	156.3	156.2	154.4	117.3	105.7	128.9	157.4	157.2	115	140.4	180.2	205.1	83.5	85.38	236.4	136.6	111.1
P02675	Fibrinogen beta chain OS=Homo sapiens OX=9606 GN=FGB PE=1 SV=2	53.6	68.7	145	80.7	56.4	92.8	130.5	98.5	81.6	84.9	91.1	83.7	150.7	72.2	249.2	347.4	54.7	16.3	24	134	56.9	289.2	66	355.1	88.8	36.1	68.1	22.3	44.8	9.1	203.2	126.2	104	83.7	97.9	127.1	65.3	73.4	140.8	64	66.9	193.1	41.9	51.2	558.6	96.7	90.4	103
P01591	Immunoglobulin J chain OS=Homo sapiens OX=9606 GN=JCHAIN PE=1 SV=4	607.6	39.1	185.8	75.7	26.4	79.3	143.4	400.7	26	60.4	11.4	90.1	25.5	72.8	70.5	173.9	33.5	32.5	248.3	53.8	42.8	52.6	172.9	318	24.7	105.8	147.3	64	25.4	194.6	180.1	56.1	34.6	60.3	40.2	68.2	90.2	126	54.4	53.5	78.3	150	53.9	264.5	67.7	38.5	40.8	85.4
C9JC84	Fibrinogen gamma chain OS=Homo sapiens OX=9606 GN=FGG PE=1 SV=1	42	41.7	165.7	109.2	95.7	147.1	118	28.7	77.6	62.8	11.4	159.5	167.6	35.8	74.7	323.6	81	14.2	39	146.4	65.4	272.1	58.3	341.5	67.4	5.3	111	27.5	25.2	6.6	234.1	113.1	113	85.3	96.6	148.5	70.6	105.1	169.6	78.2	85.8	422.6	43	58.2	642.5	90	72.9	119.1
P08238	Heat shock protein HSP 90-beta OS=Homo sapiens OX=9606 GN=HSP90AB1 PE=1 SV=4	20.7	239.3	183.1	113	169.3	166.6	90.5	58.2	196.1	137.3	40.4	53.4	138.8	110.6	157.3	127	126.1	109.1	100.3	166.6	161.8	284.5	116.6	68.5	113.1	435.9	51.9	441.3	378.1	93.5	119.8	155.7	170.9	169.8	114.6	84.3	120	140.2	174.4	103.1	150.7	130.6	184.1	77.3	96.7	178.7	146.1	154.9
O95433	Activator of 90 kDa heat shock protein ATPase homolog 1 OS=Homo sapiens OX=9606 GN=AHSA1 PE=1 SV=1	35.8	212.5	193.5	107.3	207.1	179.9	131.2	67.8	170.1	169.5	26.7	94.8	127.9	139.3	217.5	76.8	115.2	112	91.7	130.2	156	217.7	129.9	34.8	72.9	404.8	47	537	373	130.9	113.1	170.6	167.2	154.7	113.1	82.8	144.4	130.9	158.6	93.4	136.2	176.7	134.1	43	58.6	106.4	96.1	96.1
A0A286YES1	Immunoglobulin heavy constant gamma 3 (Fragment) OS=Homo sapiens OX=9606 GN=IGHG3 PE=1 SV=1	149.9	17	265.4	120.6	21.3	260.5	182.2	48.4	71.9	196.5	1.5	206.3	148.4	19	156.8	283	93.1	10.9	21.6	91.3	48.4	468	102.8	333.8	57.4	122.4	126	48.5	26.9	31.8	208.4	186.7	110.1	92.6	94.5	67.9	116.2	175.9	204.8	87.5	154.8	317	90.8	86	372.2	155	93.2	137
P02647	Apolipoprotein A-I OS=Homo sapiens OX=9606 GN=APOA1 PE=1 SV=1	71.2	89.5	65.2	90.2	61.1	105.5	66.7	25.6	104.7	57.3	25.4	96.7	108.9	44.2	196.3	211.2	93.6	54.5	31.5	69.5	48.4	187.8	66	115.8	79.5	86.4	45.5	37.3	89.2	31.3	60.7	160.3	63.7	165.1	73.7	74.6	39.1	80.8	136.8	85.7	117.8	159	48.1	9.4	551.8	52.7	59.1	87.8
P06727	Apolipoprotein A-IV OS=Homo sapiens OX=9606 GN=APOA4 PE=1 SV=4	82.2	31.2	27.9	21.9	27.3	21.5	22.2	14.8	39.5	17	8.6	7	31.3	13.7	92.9	59.6	34.2	29.8	19.7	39.2	11.3	60.7	26.2	45.7	17.8	41.7	28.7	28.2	20.5	103.9	15	70.2	25.2	54	30.8	26.8	13.1	40.2	56.1	57.2	44	24.4	45.1	3.7	101.6	46.5	33.8	25.8
P16050	Polyunsaturated fatty acid lipoxygenase ALOX15 OS=Homo sapiens OX=9606 GN=ALOX15 PE=1 SV=3	20.8	433.2	58.4	124.1	363.3	182.2	117.8	59.7	211.8	151.4	16.8	63.9	138.7	43.3	343.9	48.1	46.2	82.7	28	127.9	144.2	142.1	62	25.4	85.9	54.4	41.9	303.8	310.1	183.8	73	143.8	120.1	136.3	248.6	44.6	79.6	275.6	197.9	102.1	114.7	35.1	153.1	68.1	40.2	80.2	118.8	115.6
P07900	Heat shock protein HSP 90-alpha OS=Homo sapiens OX=9606 GN=HSP90AA1 PE=1 SV=5	55.6	167.5	94.5	91.8	115.6	90.8	105	115.5	99.4	86.9	151.6	19	110.8	118.5	107.6	90.2	119.3	104.5	111.8	145.4	129.8	220.1	111.2	77	160	116.6	86.3	535.8	153.2	144.8	88.7	72	83.9	76.3	105.7	115.2	102.5	109	87.2	105.1	109.3	132.3	196	72.8	79.8	142.9	135	143.7
P02649	Apolipoprotein E OS=Homo sapiens OX=9606 GN=APOE PE=1 SV=1	157.7	165.6	104.4	113.3	165.5	135.7	134.4	154.3	82.3	95.8	175.3	128.8	112.2	156.8	118.7	137	164.9	172.8	123.4	161.7	84.3	84.4	132.5	140.6	165.7	72.5	170.2	77.8	69.1	51.5	59.4	90.3	139.7	129.4	170.9	208.6	97.9	117.9	99.3	160.7	162.2	153.9	225.1	49.1	380.2	26.5	25.3	132
P34931	Heat shock 70 kDa protein 1-like OS=Homo sapiens OX=9606 GN=HSPA1L PE=1 SV=2	59.3	254.6	235.4	147.9	196.9	103.8	137.2	73.4	192	136.3	48.2	63.6	243.3	129.4	197.8	110.2	65.4	97.5	116.5	143.6	166.8	286	174.2	71.9	98.2	279.6	84	459	360	161.6	104.8	195.1	140.6	147.4	131.9	77.9	169.2	154	133.5	90.5	122.5	107.4	189	87.6	71.8	139	162	148.3
A0A286YFJ8	Immunoglobulin heavy constant gamma 4 (Fragment) OS=Homo sapiens OX=9606 GN=IGHG4 PE=1 SV=1	9.6	1.4	28.4	12.8	2	18.3	18.4	6.7	1.2	26.5	1.6	23.5	10.1	2.3	18.2	2.2	0.1	2.3	1.4	2.6	6.8	23.5	6.9	4.9	2.8	18	1.5	4	1.5	124.1	1.9	22.5	10.4	23.7	11	5.4	8.9	10.9	33.8	8.2	19.4	37	4.3	2.9	62.7	7.5	4.1	11.5
P02787	Serotransferrin OS=Homo sapiens OX=9606 GN=TF PE=1 SV=3	72.8	69.8	100.5	89	44.2	89	76.7	34.6	75	100.5	27.1	105.6	82.4	36.1	189.2	254.5	102.7	38.8	40.6	103.1	85.5	324	95.6	198.9	71.3	140.4	84.6	86.4	67.4	30.2	189.3	172.7	71.8	160.3	87.7	68.7	38	98.6	187.3	116	145	266.2	70.8	60.5	484.3	134.4	49.6	151.1
P16152	Carbonyl reductase [NADPH] 1 OS=Homo sapiens OX=9606 GN=CBR1 PE=1 SV=3	46.6	320.7	122.9	151.2	279.7	183.2	71.4	67	232.8	210.5	20.3	83.5	246.3	134.8	333.5	106.4	90.8	157.6	76.8	180.2	152.3	340.5	85.6	50.2	114.3	197.2	79.2	426.1	273	192.1	170.4	230.8	141.9	105.1	100.4	53.4	263.9	91.8	158.1	103.6	176.4	120.8	183.7	60.9	60.8	128.2	198.2	145.1
Q96IU4	Protein ABHD14B OS=Homo sapiens OX=9606 GN=ABHD14B PE=1 SV=1	26.9	231.7	121.1	68.5	209.9	180.5	85.2	56.3	198.8	152.7	32.3	49.7	129.5	96.2	263.7	81.6	112.9	127.8	111.6	166.9	88.3	279.1	208.6	101.1	126.5	304.6	48.5	541.5	413.7	199.9	155.8	178.2	175.4	189.6	113.7	83.1	157.1	164.2	159.3	94	154	116.1	192.9	37.9	99.9	137.7	160.7	70.7
E7EQR4	Ezrin OS=Homo sapiens OX=9606 GN=EZR PE=1 SV=3	82.4	191	153	85.5	204.9	159.3	129.7	43.7	182.9	162.6	36	68.4	132.8	96.9	164.5	90.4	98	110.6	97.9	190.3	166.8	207.8	123.6	77.3	84.6	312.6	68.4	358.4	245.6	126.3	160	195.9	132.4	156.8	100.4	83	89.2	210.8	134.2	84.1	114.9	203.7	332	160.1	46.9	73.7	66.5	199.8
P48735	Isocitrate dehydrogenase [NADP], mitochondrial OS=Homo sapiens OX=9606 GN=IDH2 PE=1 SV=2	108.2	306.5	377.5	318.5	146.3	322.1	179.5	106.9	214.3	142.5	88.9	82.3	146.3	77.2	373.2	128.3	170.1	88.7	90.7	173	91.8	415.4	322	50.8	119.5	198.1	23.5	307.4	250.7	34.7	46.4	165.5	255.1	268.2	211	110	25.1	121.5	168.8	81.5	151.2	220.7	197.2	96.9	46.4	134	111.18	254.4
P06703	Protein S100-A6 OS=Homo sapiens OX=9606 GN=S100A6 PE=1 SV=1	83.2	223.5	150.6	193.5	134.8	172.4	110.7	63.3	243	132	64.1	136.6	115.5	83.4	202.6	154.4	144.8	159.5	81.7	184.6	8.6	342	293	138.3	108.1	238.2	62.9	252.9	170.6	23.7	40.8	122.6	144.1	105.5	106.3	54.8	127.4	187.2	85	53.5	92.1	216.9	108.9	183.8	48.2	249	190.2	165.5
P01766	Immunoglobulin heavy variable 3-13 OS=Homo sapiens OX=9606 GN=IGHV3-13 PE=1 SV=2	954.6	24.76	206.5	32.6	19.12	253.5	225.9	132.6	34.28	33.5	9.94	4.9	62.3	9.7	31	132.9	7.8	22.7	274.4	74	84.4	196.2	138.1	234.7	29.12	22.3	138.6	114.3	10	128.4	102.2	132	106.6	109.7	249.4	119.2	81.6	118.9	141	106.9	108.8	249.4	25.9	229.8	195.4	10.2	4.1	49.4
Q8WUM4	Programmed cell death 6-interacting protein OS=Homo sapiens OX=9606 GN=PDCD6IP PE=1 SV=1	66	123.6	191.3	141.1	186	198.8	125.8	59.8	176.5	147.3	46.1	61.5	163.2	73.5	224.9	93.6	103.5	84.1	79	147.1	118.2	213.5	151.7	83.3	60.6	350	88	285.1	210.2	90.8	102.1	180.2	137.2	164.1	128	75.6	104.2	181.6	150.2	68.6	116.9	316.8	150.7	75	98.8	129.2	96.1	110.8
P55884	Eukaryotic translation initiation factor 3 subunit B OS=Homo sapiens OX=9606 GN=EIF3B PE=1 SV=3	24	255.5	272.7	159.5	177.6	180.9	91.1	43.6	255	188.5	32.6	32.2	117.2	56.3	199.2	123.38	138.2	129.2	80.2	322.7	135.94	377.6	222.1	112.5	87.8	365.1	39	436.7	307.9	40.7	45.7	194.4	152.2	161.8	107.7	73.8	112.9	250.8	153.1	81.7	83.6	179.6	281.4	61.6	162.9	132.9	165.9	68.3
O43707	Alpha-actinin-4 OS=Homo sapiens OX=9606 GN=ACTN4 PE=1 SV=2	36.9	183.4	149.9	136.1	162.9	172.5	101	54.5	144.2	175.7	45.3	73.6	124.3	101.5	182	140.5	118.5	82.2	61.7	170.4	132.4	197.4	117.3	102.5	88.6	302.1	70.3	227.8	264.7	60.7	152.3	175.9	137	152.6	126.5	101.2	147.1	142.5	140	101.7	115	149	216	105	115.1	151.3	160	125
A0A087WVQ6	Clathrin heavy chain OS=Homo sapiens OX=9606 GN=CLTC PE=1 SV=1	31.4	223.5	166.9	152.7	226.9	192.7	100.1	36.1	165.1	194.2	43.3	79.4	141.8	118.1	206.2	108.1	111.5	107.5	51.1	236.7	165.4	237.5	200.5	76.7	101.3	322.7	62.3	371.7	267.5	99.7	90.3	202.1	168.6	159.8	145.3	78.4	163.8	215.7	173.5	106.6	92.9	164.3	232.9	113.3	92.6	135.2	157.8	79
Q96CX2	BTB/POZ domain-containing protein KCTD12 OS=Homo sapiens OX=9606 GN=KCTD12 PE=1 SV=1	45.1	211.5	201.2	58.4	188.7	210.4	74.3	36.7	197.1	201.6	30.8	48.9	142.1	91.4	173.5	29.4	63.6	61.6	165.3	70.7	122.4	173.9	152.2	81.9	94.7	406	38.4	494.1	498.6	32.1	50.9	251.9	133.8	216.1	124.6	96.8	67.9	167.8	110.9	49.9	163.3	89.5	272.1	45.4	149.9	69	28.1	93.9
P00167	Cytochrome b5 OS=Homo sapiens OX=9606 GN=CYB5A PE=1 SV=2	84.3	152	129	139.6	286.9	160.2	188.2	76.9	220.1	373.6	14.1	134.1	103.9	43.7	306.9	34.3	39.3	94.8	131	135.9	39.8	297.4	16.9	40.2	34.6	40.3	35.5	753.8	464	107.4	57.1	188	80.3	155.8	168.2	64.3	198.9	329.6	157.6	82.7	98.4	152.2	142.8	129.8	36	51.7	113.7	215.2
P02751	Fibronectin OS=Homo sapiens OX=9606 GN=FN1 PE=1 SV=5	118.5	21.2	54	15.1	40.1	43.6	24.9	12.6	12.5	57.8	16.8	20.4	28.2	27.7	53.9	117.8	43.6	34.3	81.2	41.3	37.2	86.7	58.2	135	24.1	121.4	70.8	35.2	21	123.1	44.4	31.5	30.2	27.5	26.7	40.2	28.5	44.6	48.8	37.9	33.5	91.3	32.5	110.4	106.1	35.8	28.6	75.2
P40227	T-complex protein 1 subunit zeta OS=Homo sapiens OX=9606 GN=CCT6A PE=1 SV=3	111.8	221	178.5	124.3	170.9	192.5	121.2	54.3	183.2	179.5	27	38.7	107	70.7	191.9	199.7	108	117	67.3	183.7	60.9	299.6	217.2	9.8	78.9	256.1	86.1	311.3	278.6	163.1	119.4	185.5	138.7	158.1	128.5	85	113.2	178.7	147.4	77.4	112	204.3	209.82	88.14	77.7	134.02	123.58	142.9
P01042	Kininogen-1 OS=Homo sapiens OX=9606 GN=KNG1 PE=1 SV=2	46.7	73.5	110.5	54.6	56.6	101.2	88.3	57	64.5	64.4	63.4	138.3	118.2	101	88.5	127.1	80.8	82.4	57	84.8	94.7	137.1	55.4	107	90.9	38	81.5	55.7	68.7	89.4	119.7	114	90.7	96.4	86.9	100.1	67.7	60.2	103.6	144.2	106.6	115.1	50.4	43	251	65.9	68.8	91.6
P00338	L-lactate dehydrogenase A chain OS=Homo sapiens OX=9606 GN=LDHA PE=1 SV=2	82.3	228.6	209	90.9	133.6	175.5	89.2	10.9	332.3	123.3	33.3	20.9	207.3	64.6	171.5	166.9	112.6	104.1	62.5	190.9	34.5	299.1	222.4	103.9	82.1	360.4	80.1	327.8	249.3	54.5	28.9	169.1	157.7	161.9	101.9	77.8	78.3	197.4	147.5	85.3	89.5	162.5	129.7	70.2	108.8	145.3	120.6	97.2
P17931	Galectin-3 OS=Homo sapiens OX=9606 GN=LGALS3 PE=1 SV=5	60.3	194.1	100.3	191.7	190.8	178.9	95.6	48	141.6	131.1	53.3	65.2	124.1	60.7	176.1	83.9	116.3	97.8	74.1	236.4	162.1	327	158.9	73.2	103.6	143.5	96.8	242.3	184.1	153.8	102.2	231.6	145	146.7	141.4	86.7	142.1	243.5	135.3	97	103.3	236.4	224.1	135.7	57.1	142.3	91.1	144.1
G8JLB6	Heterogeneous nuclear ribonucleoprotein H OS=Homo sapiens OX=9606 GN=HNRNPH1 PE=1 SV=1	22.6	206.3	166.6	136.1	171.1	268.2	95.5	59.7	229.4	145.2	28	17.3	147	115.4	153.2	89	116.8	140.2	60	202.4	135.8	207.6	94.3	60	123.4	518.8	36.6	402	342.2	79	4.6	236.3	163.7	205.1	122.8	32.2	68.5	132.7	167.5	72.3	92	234.2	362.3	104.4	66.6	118.22	3.2	155.6
P04080	Cystatin-B OS=Homo sapiens OX=9606 GN=CSTB PE=1 SV=2	43.24	152.5	179.3	153.7	173.84	179.6	120.2	70.1	220.9	135.68	53.3	68.4	129.5	128.4	189.66	115.1	96.54	150.3	100.8	194.8	136.4	250.5	168.32	80.1	70.1	309.16	70.62	315.6	309	105.2	86.3	105	143.4	89	95.1	80.8	185.8	124.2	130.5	79.4	133.9	146.3	151.3	174.6	55	210.4	153	135.2
P62701	40S ribosomal protein S4, X isoform OS=Homo sapiens OX=9606 GN=RPS4X PE=1 SV=2	9.4	230.2	70	182.9	328.8	231.4	81.6	37.5	259.5	136.2	30.5	57.7	191.7	37.7	121.5	79.98	168.6	112.84	72.58	198.38	169.7	277.56	21	36.18	70.6	481.7	66.5	429.1	317.1	125	6	220.4	188.4	207.4	42.4	79.5	25.9	61.8	241.4	53.1	36.7	105.3	536.7	38.8	71.78	152.3	168	92.5
A0A2U3TZU2	Glucose-6-phosphate isomerase OS=Homo sapiens OX=9606 GN=GPI PE=1 SV=1	47.1	196.7	223.6	183.8	132.2	183.3	157.9	62.9	239.7	180.8	34.9	41.8	128.6	57.1	224	188	102.7	86.2	52.1	174.1	119.7	286.6	145.7	169.6	82.3	362.5	70.6	306.9	329.8	84.3	74.6	167.4	144.6	138.3	94.3	63.2	114.2	181.7	135.3	94	99	251.4	266.1	120.8	94.9	102	96.2	121.5
Q00796	Sorbitol dehydrogenase OS=Homo sapiens OX=9606 GN=SORD PE=1 SV=4	60.9	208.4	83.9	113.2	330.3	99.7	88.5	23.6	256.5	262.1	17.3	54.7	189.9	177.8	109.1	98.1	130.4	139.5	52	88.3	177.1	337.4	174.8	27.5	15.1	98.8	88.3	559	522.9	89.9	42.6	260.6	249.5	27.3	144.7	104.6	74.8	164.3	183.7	47.6	112.7	119.4	237.7	34.6	77.9	142.3	30.6	40.3
P35579	Myosin-9 OS=Homo sapiens OX=9606 GN=MYH9 PE=1 SV=4	35.7	255.2	138.2	117.5	125.4	206.1	81.4	23.2	250.9	102.6	30.2	109.7	195.1	95.8	55.2	123.4	92.8	105	40.4	192.3	139.6	219.2	87.1	67.4	91.1	229.5	68.1	185.1	330.1	62.8	119.4	57.6	83.6	80.3	61.4	75	73.7	77	87.9	55.4	60.2	125.3	221	52	106.8	156.9	113.4	125.4
P60174	Triosephosphate isomerase OS=Homo sapiens OX=9606 GN=TPI1 PE=1 SV=4	50.5	177.2	190.6	148.6	161.5	143.8	120.4	62.6	256.1	110	37	60.2	171.4	174.2	169.9	117.6	90.5	118.6	68.5	198.8	113.6	278.9	178.7	88.3	133.7	351.9	68.2	394.1	168.7	63.2	84.6	199.8	163.3	156.7	111.2	74.7	134.7	107.7	141.7	91	105.3	113.1	235.8	73	89	118	103.5	142
P30626	Sorcin OS=Homo sapiens OX=9606 GN=SRI PE=1 SV=1	22.9	80.4	67.9	63.7	145.1	173.9	53.3	35.2	150.5	162.1	42.8	39.3	77.1	179.3	136.1	44.4	97.9	89.2	131.9	183.2	155.1	315.4	57.4	65.5	41.9	412.7	9.4	493.8	197.4	160.6	58.3	150	75.6	129.7	92.8	77	215.1	380.9	105.5	53.5	74.5	96.3	206	42.7	43.1	104	91.2	86.4
P04746	Pancreatic alpha-amylase OS=Homo sapiens OX=9606 GN=AMY2A PE=1 SV=2	80	57.1	27.4	49.2	50.5	62.3	44.5	62.1	21.3	41.7	51.9	45.1	39	64.8	27.4	35.1	44.3	64.5	130.8	34	23	29.8	59.5	35.8	61.7	25.4	98.4	20.1	13.7	131.9	30	44.4	70.3	46.9	67.2	84.6	48.9	45.1	48.3	86.6	76	70.4	58.3	41.9	47.9	21.5	43	23
P78371	T-complex protein 1 subunit beta OS=Homo sapiens OX=9606 GN=CCT2 PE=1 SV=4	39.9	175.9	175	115.9	208.8	153.6	140.9	83.1	153.6	150.4	85.6	147.3	194.2	109.3	155	85.1	187.8	123.9	71.4	144.5	110.5	389.2	139.1	54.7	114.9	388.2	109.7	424.8	262.8	75.5	98	209.9	188	175	120.4	95.2	130	106.2	165.5	90.9	135.2	117.5	165.9	58.8	32.4	136.5	159.6	111.4
Q9BZQ8	Protein Niban 1 OS=Homo sapiens OX=9606 GN=NIBAN1 PE=1 SV=1	32.1	148.6	213.5	191.5	197.1	223.6	133.7	31.9	202.9	154.9	16.3	23.8	162.6	73.5	289.7	89.3	96.1	152.8	56.3	160.1	107.9	196.2	208	79	71.9	258.6	35.2	585.1	450.3	94.9	135	87.5	115	111.4	113.6	93.7	97.3	191.9	135.4	110.1	143.9	83.8	142	60	83	155.7	130.1	126.9
P23526	Adenosylhomocysteinase OS=Homo sapiens OX=9606 GN=AHCY PE=1 SV=4	29.3	262.1	169.6	131.7	204.5	149.1	105.6	51.3	173.6	144.7	42.4	52.2	144.4	97.2	168.3	108.1	122.2	134.5	97.8	171.1	199.5	243.3	104	75.7	95.7	416.1	24.5	407.8	412.2	106.6	122.2	158.5	152.9	137.7	87.4	86	141.2	171.2	181.8	106.9	119	134.2	236.1	92.5	103.1	181.4	131.9	141.1
Q5TD94	Radial spoke head protein 4 homolog A OS=Homo sapiens OX=9606 GN=RSPH4A PE=2 SV=1	46.3	200.8	50.1	39	293.5	112	58.2	32.7	258.2	287.6	42.9	56.2	147.4	69.8	266.3	85.1	48.8	111	138.2	98.8	96.5	68.3	73.3	62.6	63.5	276.6	17.3	206.2	183.2	304.9	17.8	199.6	148.8	154.8	61.4	72.6	60.7	185.3	148.6	59.4	58.3	306	239.6	42.5	23.8	115.3	141.1	53.8
P04083	Annexin A1 OS=Homo sapiens OX=9606 GN=ANXA1 PE=1 SV=2	33.7	142.8	50.7	148.7	127.7	170.9	64.7	47.7	127.9	112.2	75.8	120.6	98.3	63.2	71.2	85.8	90.3	111.1	89.9	162.4	96.9	150.3	54.7	60.5	59.2	353.7	66.9	92.6	156.7	93.5	62.3	88.9	88.2	88.7	41.4	57.7	152.2	212.1	114.9	49	25.4	104.6	156.4	110.9	50.7	237.2	179.4	107.5
Q9UDX4	SEC14-like protein 3 OS=Homo sapiens OX=9606 GN=	46.5	60.2	53.2	32.9	92.1	431.1	52	43.1	345.5	387.8	25.6	73.4	332.1	127.6	128	102.58	54.2	120.02	87.56	162.6	119.26	232.76	65.7	75.06	33.5	601.3	35.9	436.28	405.9	39.6	60.4	210.6	135.7	56.2	12.9	26.6	120.82	371.4	159.2	64.8	30.2	63.2	44.3	7.7	10.1	4.3	101	60
Q14894	Ketimine reductase mu-crystallin OS=Homo sapiens OX=9606 GN=CRYM PE=1 SV=1	25.8	158.5	224	62.9	254.1	423.5	135	67.3	96	97.4	30.4	78.3	184.8	86.1	126.5	64.6	42.8	144.5	64.9	137.5	184.9	223.2	73.8	54.3	114.2	376.9	60.1	364.4	331	148.4	42.1	96.6	165.4	243.3	80.4	83.5	80.6	58.5	198.1	43.7	132.9	69	147.2	28.2	48.3	87.1	55.7	40.5
P06748	Nucleophosmin OS=Homo sapiens OX=9606 GN=NPM1 PE=1 SV=2	33.7	189	202.8	156	191.5	177.7	98.3	58	257.2	184	33.2	31.8	168.4	50	127.8	149	127.6	121.6	57.7	227.3	101.7	296.7	155.5	87.7	115.5	474.4	41.2	250	301.3	41.6	45.1	154.1	120.3	140.1	77.5	78.9	66	217.5	122.9	89.8	100.8	203.1	309.2	124.5	55.2	58.4	95.6	126
P0C0L4	Complement C4-A OS=Homo sapiens OX=9606 GN=C4A PE=1 SV=2	52.8	55.8	90	64.8	31.9	80.5	44.4	48.8	81.9	100.2	44.3	92.5	261	32.8	169.1	177.7	67.7	58.6	64	88.9	51.2	142.9	69.5	145.6	34.4	60.5	46.3	49.6	52	109.6	113.8	171.9	48.6	69.6	57.1	82.9	41.3	67.7	119.2	80.2	109.9	183.3	43.2	44.5	117.2	57.5	91.6	87.3
Q9H4A4	Aminopeptidase B OS=Homo sapiens OX=9606 GN=RNPEP PE=1 SV=2	30.6	268.5	201	106.2	184.4	165.6	98.5	57.6	163.9	171	37.3	73.4	161.1	154.1	230.8	109.4	63.5	109.7	116.5	124.7	115.4	266.4	161.2	123.5	99	159.5	42.7	437.4	329.3	128.2	101.7	159.1	119.1	116.1	146.8	80.7	134.8	190.2	166.3	111.6	112.7	143.1	264.6	128.6	53.5	164.6	199.2	89.5
P02763	Alpha-1-acid glycoprotein 1 OS=Homo sapiens OX=9606 GN=ORM1 PE=1 SV=1	81.9	160.1	159.9	119.5	51.8	250.7	96.6	53.1	130	156.3	8.6	99.1	77.9	28.7	305.9	357.1	115.6	22	55	138.1	69.8	322.8	91	226.9	61.2	289	68.7	90	325	25.4	263.5	132.6	94.2	300.9	140.6	73.1	65.4	50.8	145.5	70.1	240.4	186.3	36.6	31.3	434.6	116.5	155.4	215.2
A0A5K1VW95	Malate dehydrogenase OS=Homo sapiens OX=9606 GN=MDH1 PE=1 SV=1	61.1	182.9	187.9	142.4	185.2	168.5	147	70.6	248.9	127.4	50.4	43.1	113.8	99.7	186.7	102.9	107.1	132.2	95.1	163.7	78.8	274.5	181.8	91.1	95.8	292.7	72.7	417.6	317.6	100.98	65.7	150	131.8	133.7	99.5	66.1	139.7	205.3	128	76	100.9	177.4	175.9	78.5	82.94	96.4	17.5	143.9
P14868	Aspartate--tRNA ligase, cytoplasmic OS=Homo sapiens OX=9606 GN=DARS1 PE=1 SV=2	40.2	232.6	127.1	173.8	215.9	210.9	80.8	37	175.1	151.1	64.9	76.2	171.7	67.1	167.5	95.1	156.5	112.3	64.8	209.7	175.9	231.9	101.2	42.5	93.5	476.7	32.8	399.7	347.2	86.2	74.6	96.4	116.9	114.9	90.5	68.5	95.8	127.5	123.6	58.8	82.6	180.6	310.2	53.6	74.2	129.5	104.5	108.3
P08603	Complement factor H OS=Homo sapiens OX=9606 GN=CFH PE=1 SV=4	256.5	39.3	225.2	110.4	29.2	200.1	112.1	67.6	112.6	160.1	30.5	140.1	150.4	33.8	453.3	331	76.2	47.9	63.9	129.5	60.2	302.1	190.5	310.6	36.5	86.7	59.3	64.5	79.7	36.2	146.3	160.3	93.4	88.5	97.6	113.9	52.9	161.4	191	85.4	145.8	595.7	92.5	86.2	454.6	65.8	17.4	85.4
P48637	Glutathione synthetase OS=Homo sapiens OX=9606 GN=GSS PE=1 SV=1	58.1	194.8	164.4	116	200.3	129.6	114.1	59.1	206	153.6	34.7	52.5	145.4	150.9	203.6	58.5	95.1	73.3	66.6	89.7	109.1	96.7	158.8	54.1	114.8	222.9	59	134.4	201.1	134.4	106.2	186.6	144.5	148.5	111.6	71	136.2	134.1	149.4	77.2	125.2	91.6	222.9	125.1	85.5	129.9	102.3	153.6
P31930	Cytochrome b-c1 complex subunit 1, mitochondrial OS=Homo sapiens OX=9606 GN=UQCRC1 PE=1 SV=3	73	125	292	398.1	82.7	434.9	137.6	113.4	135.3	307.7	16.2	50	249.3	71.16	282.5	10.9	307.5	14.4	26.8	48.7	61.7	1111.3	50.3	2.9	64.48	336.2	52	233.6	392.1	74.46	237.1	29.5	163.8	316.9	28.8	82.4	23.9	213	398.6	39.9	25.1	147.8	169.9	112.5	31.94	209.4	118.9	140.5
P00491	Purine nucleoside phosphorylase OS=Homo sapiens OX=9606 GN=PNP PE=1 SV=2	32.2	252.4	249.46	122.64	77.7	139	149.32	63.88	203.16	121.3	46.86	82.7	145.98	89.8	174.4	179.3	128.2	68.4	68.5	131.1	48.5	198.6	79.2	176.1	91.7	538.5	111.8	148.7	261.7	108.6	63.3	224.4	183.2	155.4	132.2	139.2	141.7	148.4	126.6	115.7	123.6	115.9	115.1	134.6	182.6	133.2	73.6	125.6
Q7L576	Cytoplasmic FMR1-interacting protein 1 OS=Homo sapiens OX=9606 GN=CYFIP1 PE=1 SV=1	36.1	264.4	193.1	149.2	129.8	123.5	80.7	50	273.8	134.1	6.4	37.5	169.1	83.1	141	125.66	106	115.14	67.04	194.3	96.96	257.22	202.2	56.48	78.5	298.9	56.8	351.42	302.8	117.04	55.7	149.4	185.7	184.3	124	81.4	183.2	190.2	181.5	96.3	95.4	131.5	215.2	78.1	80.86	216.2	54.6	142.2
P01034	Cystatin-C OS=Homo sapiens OX=9606 GN=CST3 PE=1 SV=1	218.3	39.6	115.1	59.2	48.7	90.3	157.6	182.4	52.2	81.2	31.9	44.7	50.3	107.6	155.2	92.8	55.4	60.6	151	56.8	38.2	64.8	35.9	85.3	44.1	92.2	125.5	124.7	72.4	221.8	113.2	70.5	71.6	79.2	109.8	52.5	139.4	114.1	60	106.2	122.9	74.5	23	57.3	45.6	40.8	33.8	44
P19338	Nucleolin OS=Homo sapiens OX=9606 GN=NCL PE=1 SV=3	39.2	262.4	198.3	143.9	187.5	215.1	57.1	45.3	260.7	206.1	28.7	36.4	100.9	94.1	194.2	190.5	133.4	110	74.1	201.7	131.3	237.6	108	114.8	169.5	384.2	60.8	262.9	457.9	68.1	96.1	189.4	100.6	131.6	35	39.1	19.6	55.9	162.6	64.7	126.3	182.7	281.7	46.8	134.7	95.8	107.8	142
P20061	Transcobalamin-1 OS=Homo sapiens OX=9606 GN=TCN1 PE=1 SV=2	375.3	50.3	73.7	78.8	49.8	128.6	133.9	146.4	43.8	137.2	48.7	53.7	37.9	100.2	89.7	139.1	52.9	44.8	224.6	51.7	52.4	53.8	184.8	144.6	36.5	204.5	141.7	71.1	36.9	312.6	57.5	71.4	65.4	74.3	55	59.9	83.2	138.7	58.2	149.6	82.1	133	44.5	148.2	22	11	37.1	79.9
P13639	Elongation factor 2 OS=Homo sapiens OX=9606 GN=EEF2 PE=1 SV=4	30.2	240.5	215.8	141	139.7	208.4	115.7	54.6	228.3	144.2	28.4	41.2	164.8	89.2	161.8	107.4	127.4	113	72.1	186.3	173.5	305.4	148.1	64.8	97.2	451.9	54	330.9	296	67	87.8	166.6	155.6	187.2	132.3	83.1	111	149.3	143.4	91.6	129.5	143.8	109.2	75.2	119.6	111.5	71.4	92.9
Q9Y6U3	Adseverin OS=Homo sapiens OX=9606 GN=SCIN PE=1 SV=4	75.5	305.6	160.8	163.1	151.9	204.7	136.2	75.9	219.9	144.5	50.8	53.6	65.3	47.6	279.7	132.38	60.2	114.64	70.24	176.42	103.68	278.02	374	84.72	58.3	108.4	44.1	364.58	181.5	73.6	50.4	200.2	119.9	116	147.5	88.8	163.6	247.4	89.4	94	127.9	152.6	290	122.1	14.2	43.5	184.9	168.4
P31948	Stress-induced-phosphoprotein 1 OS=Homo sapiens OX=9606 GN=STIP1 PE=1 SV=1	46	232.4	142.2	97.9	202.4	137.2	110.8	65	170.9	152.2	41.3	53.7	111.7	119.6	202.5	117	113.5	125.8	118.4	178.1	136.7	293.1	162.4	85.2	64.9	373.9	54.3	445.7	374.4	115.14	78.9	193.8	158.1	176.7	120	69.6	139.3	176.5	134.4	86.9	126.4	163.8	181.2	94.2	83.74	119.1	77.1	121.2
B7Z596	Tropomyosin alpha-1 chain OS=Homo sapiens OX=9606 GN=TPM1 PE=1 SV=1	89.5	268.6	246.8	134	197.4	178.8	88.8	72.9	199.7	130.2	61.2	50.5	93.4	70.4	240.2	116.5	80.3	166.5	82.7	197.3	159.4	283.7	229.5	128.2	33.7	227.3	68.4	228.2	341.6	106.6	30.6	176.3	162.5	226.2	163	80.4	88.6	176.8	125.1	73.6	130.6	228	204.6	8.4	90.8	10	4.7	103.1
O75594	Peptidoglycan recognition protein 1 OS=Homo sapiens OX=9606 GN=PGLYRP1 PE=1 SV=1	165.4	28.36	24.3	35.9	65.7	45.2	270.9	22.78	8.2	141.3	1.3	272.7	4.1	13.1	182.2	339.4	77.2	25.32	4.1	20.2	10.4	196.7	28.22	499.7	33.8	210.1	61.68	15	11.4	13	55.2	93.3	71.6	1.3	101.3	146.3	3.8	52.4	201.1	110.6	77.8	467.8	45.3	144.8	291.8	54.8	43.1	36.1
Q9P2E9	Ribosome-binding protein 1 OS=Homo sapiens OX=9606 GN=RRBP1 PE=1 SV=5	37.6	238.5	296.9	173.1	186.1	174.9	127	65.5	188.5	238.1	23.9	44.3	152	35.5	368.8	93.5	138.2	144.4	39.5	221.3	96.9	339.9	107.5	58	132.9	317.9	26.7	350.1	308.1	28.2	61.5	169.4	102.6	162.3	157	90.1	114.6	237.1	171.4	63.8	151	173	125.3	42.4	68.9	83	71.4	101.5
Q9UQ80	Proliferation-associated protein 2G4 OS=Homo sapiens OX=9606 GN=PA2G4 PE=1 SV=3	31.6	311.3	184.7	131.8	176	150.7	98.8	59.8	194.2	146.8	38.1	86.6	153.1	112.7	158	114.8	119.1	112.2	85.8	207.7	187.3	283.6	52.2	68.4	95.1	517.6	53.4	364.8	333.5	105.26	131	185	154	155	117.5	81.4	120.7	149.2	148.7	98.6	144.1	138.3	252.7	61.5	102.72	202.9	141.4	129.2
P23142	Fibulin-1 OS=Homo sapiens OX=9606 GN=FBLN1 PE=1 SV=4	151.7	171.6	133.1	92.5	191.5	165.2	199.1	186.1	107.8	143.1	190.6	115.4	127	153.2	95	140.1	162.7	262.3	142	171.2	140.8	124.5	208.4	139.3	192.6	20.7	180.5	99.8	78.1	61.8	101.6	99.4	118.7	124.4	201.4	214.6	122.6	154	88.7	127.3	125.9	207.5	63.5	91.1	39.9	63.3	78.2	161.4
P55084	Trifunctional enzyme subunit beta, mitochondrial OS=Homo sapiens OX=9606 GN=HADHB PE=1 SV=3	84.3	182.2	154.9	361.8	213.5	442.8	120.9	90.4	239.7	209.6	87.5	119.9	201.5	68.1	241.6	125	282.1	60	41.9	200.9	135.4	771.2	204.2	19.5	62.9	295.8	21.3	85.3	317.5	107.9	170.3	69.3	301.5	229.7	65.4	72.9	56.1	160.2	348.3	68.7	84.6	100.2	190.6	86.7	45.8	303.5	48.4	157.3
Q06210	Glutamine--fructose-6-phosphate aminotransferase [isomerizing] 1 OS=Homo sapiens OX=9606 GN=GFPT1 PE=1 SV=3	53.2	170.9	188.7	150.4	151.7	193.8	131.1	42.6	150.6	165.6	18.6	49.1	162.7	84.2	358.1	152.8	78.7	68.7	74.5	136.2	172.2	152.3	75	32.5	135	243.6	58.7	302.8	310.6	161.8	35.1	115	229.8	186.3	176.8	100.3	204.5	174.8	234.6	70.4	170.2	68.8	189.8	107.9	51.3	274.6	189.7	74
Q15435	Protein phosphatase 1 regulatory subunit 7 OS=Homo sapiens OX=9606 GN=PPP1R7 PE=1 SV=1	45.7	177.4	260.4	70.2	141.6	75.2	104	36.4	144	108.4	20.9	24.9	174.3	53.6	154	83.8	90.4	84	43.5	104.9	87.5	176.1	163.5	58.7	42.3	357.3	58	217.9	174.9	87.14	117.48	100.5	159.6	91.5	135.8	93.6	69.5	160.4	186.8	115.6	142.9	74.2	262	72.9	122.42	115.9	35.2	148.1
Q06830	Peroxiredoxin-1 OS=Homo sapiens OX=9606 GN=PRDX1 PE=1 SV=1	38.3	173.5	126	128.8	240.3	162.3	106.4	69.3	176.9	174.6	52.3	71.2	141.2	106.1	151.2	118	77.4	118.4	73.9	199.1	195	263.5	149.2	71.1	92	196.3	68.8	278.3	261.7	255	130	152.1	161.8	130.2	130.2	71.3	174.1	183.3	137.8	87.2	105.4	162.7	136.3	171.3	90.8	96.3	72.2	139
Q8TDL5	BPI fold-containing family B member 1 OS=Homo sapiens OX=9606 GN=	125.5	55.5	98	110.1	250.4	156.6	82.2	137.3	106.4	238.9	46.7	55.4	94	47.1	161.5	60.2	108.2	79	52.2	155	101	228.6	157.7	43.7	74	117.9	96.3	286.1	93.1	172.5	57.6	65.9	80.8	51.9	83.1	40.8	324.8	189.9	82.6	36.9	78.1	151.1	200.7	87	52.3	80.5	9.5	103.8
P55786	Puromycin-sensitive aminopeptidase OS=Homo sapiens OX=9606 GN=NPEPPS PE=1 SV=2	39.2	249.1	166.9	116.6	207.5	158.1	95.9	30.3	159.6	183.7	36	70	141.5	105.1	218.5	96.7	85.2	93.3	92.8	166.7	177.3	247.4	158.4	81.2	81.7	320.3	64.9	426.4	348	95.9	152.4	187.8	159.1	154.8	115.9	88.2	178.3	208.5	153.4	95	138.6	146.8	209.4	83.6	71.2	157.6	164.7	137.4
P61247	40S ribosomal protein S3a OS=Homo sapiens OX=9606 GN=RPS3A PE=1 SV=2	10.9	249.7	42.7	65.9	52	209	44.5	54.4	85.6	25	72.7	18.2	25.8	51.5	22.7	29	50.6	51.3	39.1	49.6	51.7	40	12.7	29.9	123.7	42.8	32	61.8	532.6	125.6	61.8	226.1	197.3	203.5	38.5	53.5	56.3	89.3	191.4	66.3	46.1	41.9	55.3	34.6	62.2	69.4	60.5	55.7
Q9Y265	RuvB-like 1 OS=Homo sapiens OX=9606 GN=RUVBL1 PE=1 SV=1	16.8	250.9	134.2	92	246.8	162.1	133.6	46.9	167.8	191.9	51.1	42.4	165.3	185	239.7	45.7	94.4	115.9	95.3	143.5	139.7	251.4	64.7	35	130	365.1	28.9	669.5	338	186.7	54.1	216.2	193.2	142	112.3	82.7	147.1	177.3	167.1	95.8	117.1	122.4	235	74.3	27.8	161.2	183.8	121.9
A0A0U1RRM4	Polypyrimidine tract-binding protein 1 OS=Homo sapiens OX=9606 GN=PTBP1 PE=1 SV=1	13.7	113.2	151.7	115.8	230.5	252.6	70.6	39.5	195.7	203.2	13	69.9	188.6	136.2	151.4	112.38	146.7	124.26	89.86	194.8	148.56	209.92	13.9	79.62	114.8	509	27.1	363.54	504	38.2	190.5	199.7	158.1	165	105.7	56.4	87.2	75.3	171.2	137.2	136.3	121.1	330.2	36.1	34.9	81.7	172.6	85.6
P01833	Polymeric immunoglobulin receptor OS=Homo sapiens OX=9606 GN=PIGR PE=1 SV=4	490.1	30.9	127.5	123.3	24.7	103.7	149.6	375.8	29.4	150.2	12.8	102.4	26.4	78.2	64.6	179.1	41.5	29.3	281.1	67.8	48.1	40.8	130.1	248.6	28.4	119.6	173.7	87	21.4	208	185.2	46.6	37.9	69.1	37.2	54.1	95.7	98.4	49.8	128.5	81.1	83.7	36.4	269.2	38.2	43.4	42.5	115.5
P14923	Junction plakoglobin OS=Homo sapiens OX=9606 GN=JUP PE=1 SV=3	56.5	189.9	140.5	243.2	223.1	359.3	115.7	49.3	208.5	331.1	15.1	89.8	158.2	69	208.4	81.7	166.5	24.7	98.4	245.2	153.8	298.5	89.6	20.6	37.7	166.9	102.1	248.7	255.4	180.7	105.1	279.8	158.2	186.9	90.7	51.7	66.8	205.7	157	77.9	64	189.7	279.8	238.6	66.8	222.9	158.7	74.4
P00352	Retinal dehydrogenase 1 OS=Homo sapiens OX=9606 GN=ALDH1A1 PE=1 SV=2	32	172.1	138.2	114	261	181.2	112.5	60.3	171.8	197.3	40.5	111.6	158.1	86.4	180.2	83.3	69.1	111.6	79.5	208.6	182.1	232.5	105	53.6	101	169.7	77.1	340.8	247.4	135.1	121.7	178.7	152.6	133.6	117.3	70.4	185.1	208.8	143.1	100.3	132.3	129.1	248.5	102.9	68.2	121.9	157.5	124
P07099	Epoxide hydrolase 1 OS=Homo sapiens OX=9606 GN=EPHX1 PE=1 SV=1	71.7	148.2	28.2	146.9	374.7	177.9	71.5	26.8	314.3	194.8	43	142.3	132.5	63.1	122.3	35.5	137.8	160.5	80.3	174.7	91.6	448.9	78.4	77.6	47.9	183.2	19.4	318.2	550.6	93.9	86.4	199.6	87.8	128.3	61.4	36.1	164.8	222.9	251.3	50.6	42.2	40.2	126.7	56.5	47	85.3	99	105.5
P24158	Myeloblastin OS=Homo sapiens OX=9606 GN=PRTN3 PE=1 SV=3	116.7	23.9	79.7	33.2	38.2	95.2	271.1	14.6	52.6	398.5	10.8	62.1	33.6	27.3	163.4	272.6	80.5	35.9	15.7	94.7	27.2	264.3	26.4	332.1	67.3	107.2	29.2	34.9	20.4	29.22	140.9	297.7	50.5	40.5	38.1	236.3	6.9	62.9	92.3	92.5	110.8	373.5	73.4	281.7	272.12	45.7	24.2	48.3
P49773	Histidine triad nucleotide-binding protein 1 OS=Homo sapiens OX=9606 GN=HINT1 PE=1 SV=2	45	152	215.2	112.8	224.3	284.2	157.3	79	216.1	117.6	37.2	95.4	208.2	170.2	196.8	138.9	112.2	130.6	96.3	189.1	172.5	195.9	52.3	17.5	163.2	511.7	56.2	398.1	449.8	231.5	118.48	181.1	209.5	233.2	182.2	64.2	53.2	42.7	157.1	65.2	106.2	75.7	236.18	73.16	86.78	240.8	90.3	222.9
P00734	Prothrombin OS=Homo sapiens OX=9606 GN=F2 PE=1 SV=2	38.1	77.4	42.3	40.2	55	39.9	57.5	56.2	34.1	35.7	69	44.7	53.4	67.1	31.2	57.4	42.5	63	40.6	47.9	44.6	42.9	43.3	44.1	67.3	6.2	63	26	35.8	117.2	59.9	35	48.8	45.4	64.1	85.7	48.1	49.5	51.4	70.7	59.5	53.6	32.7	29.7	114.3	32.4	36	38.1
P00747	Plasminogen OS=Homo sapiens OX=9606 GN=PLG PE=1 SV=2	153.5	40.1	126.2	103.4	19	163.2	86.8	61.9	45	139	20.7	110	107.9	33.9	170.2	240.2	89.1	53.8	49.9	99.9	37.3	199.3	150.4	221.4	78.1	99.4	72.7	46.3	23.3	15.3	89.3	133	78.3	108.8	93.1	112.1	69.7	107.5	138.8	85.9	100.9	379.1	102.8	67	352.8	60.6	34.3	81.9
P22626	Heterogeneous nuclear ribonucleoproteins A2/B1 OS=Homo sapiens OX=9606 GN=HNRNPA2B1 PE=1 SV=2	30.6	129.1	149.1	127.3	216.4	130.1	83.3	62.9	257	115.3	39.2	82	108.4	123.9	140.7	83.4	118.5	130	107	142	94.1	84.9	55.3	64.8	173.6	465	21.1	236.5	531.6	85.7	63.7	157.1	115.2	161.4	65.6	39.7	70.9	85.5	122.8	85	81.6	123.1	208.5	105.7	75.5	195.5	156.2	164.2
P28065	Proteasome subunit beta type-9 OS=Homo sapiens OX=9606 GN=PSMB9 PE=1 SV=2	35.6	82.8	251.9	106.5	99.5	56.2	91.2	28.1	153.1	85.8	24.1	241.2	132.7	65.2	112.5	127	107.1	130.8	74.7	196	103	399.9	179.9	116.5	65	335.5	45.5	303	98.2	42.9	95.2	192.6	186.7	154.4	169.9	124	40.8	76.7	149.2	89.8	174.8	59.4	221.8	40.9	19.9	61.2	49.3	142.6
P11021	Endoplasmic reticulum chaperone BiP OS=Homo sapiens OX=9606 GN=HSPA5 PE=1 SV=2	45.3	197.8	193.3	223.1	106.3	195.2	125.9	83.7	228	140.3	38.1	93.2	107.1	74.6	188.4	137.2	152.4	78.7	71.3	130.3	98.5	489.6	124	83.3	52.2	278.3	81.1	167	370.9	32.5	119.5	84.1	178.1	215.1	174.9	118.5	138.4	162.6	155.8	92.4	134.6	138.7	126.6	116.8	60.7	87.9	72	115.3
P20160	Azurocidin OS=Homo sapiens OX=9606 GN=AZU1 PE=1 SV=3	184.8	10.4	94.6	21.6	69	60.9	106.4	25.1	50.8	452.3	27.2	190.2	46.8	7.1	87.3	160.3	147.1	59.1	10.7	80.1	6.7	178.7	45.1	309.6	18	152.4	17.6	4	15.4	16.9	29.3	185.3	29	25.6	7	190.6	3.8	64.7	76.6	26.4	27.4	217.2	34.8	388.7	333.7	19.3	50.7	20
P23396	40S ribosomal protein S3 OS=Homo sapiens OX=9606 GN=RPS3 PE=1 SV=2	20	323.2	109.1	139.6	210.6	219.5	65.8	48.7	206.4	153.3	14.1	33.3	152.8	76.4	189.2	87.9	168.1	105.9	80.2	199.5	213.2	328.3	27.8	21	93.9	348.9	35.6	445.2	360.5	115.1	46.3	205.1	177.8	178	106.1	71.2	145.3	166.1	204.5	85.6	83.2	97.1	309.8	77.6	92.4	174.6	169.5	150.8
E5RJD8	Tubulin-specific chaperone A OS=Homo sapiens OX=9606 GN=TBCA PE=1 SV=1	55	207.3	173.3	108.8	186.5	155.9	149.9	49.6	150.2	176.6	44.6	82.3	120.3	123.5	195.9	138.2	96.7	128.3	104.2	129.6	139.3	194.5	174.1	101.7	85.2	275	70.5	350.6	329	97.1	61.2	226.2	144.2	142.7	94.6	82.8	160	176.3	131.7	104.8	142.6	171.6	164.6	67.9	67.72	86.5	82.2	183.3
P07355	Annexin A2 OS=Homo sapiens OX=9606 GN=ANXA2 PE=1 SV=2	34.5	134.8	69.5	156.8	116.4	186.8	47.3	34.5	163.8	146.2	46.6	119.4	102.2	45.3	85	78.3	131.3	61.9	95.4	227.2	128.8	227.1	91.8	33.5	32.9	413.1	55.1	150.6	160.5	136	47.1	89.9	87.7	115.1	47.7	57.6	163.2	320.8	143.5	50.1	37.6	103.6	161.6	97.1	69.9	178.9	155	116.2
A0A2R8YEL6	Glutamate--cysteine ligase (Fragment) OS=Homo sapiens OX=9606 GN=GCLC PE=1 SV=1	44.9	188.1	112.2	151.9	257.9	210.7	95.5	83.5	126.6	194.9	41.1	58.5	120.3	82.2	179.2	83.9	50.1	116.7	58.4	191.3	99.9	317.9	185.3	64.9	112.6	221.2	62.3	497	233	185.6	53.8	172.3	223.5	143.6	132.1	77.5	144.2	243.6	181.2	95.6	141.3	232.7	327.5	88.8	6.7	112.7	89.4	152.4
P61981	14-3-3 protein gamma OS=Homo sapiens OX=9606 GN=YWHAG PE=1 SV=2	37.2	200.2	308.5	172.5	100.1	157.3	94.3	41.2	270.1	163.4	24.8	71.3	200.7	102.7	208.1	133.5	132.3	116.6	82.06	178	232.6	326.2	117.3	105.7	92	367.7	95	313	335.7	74.5	88.1	176.6	156.6	140.7	137.4	81.8	141.5	194.6	119.4	80.8	110.3	155.6	164.6	81.6	41.3	205.8	254.6	128.4
C9JIF9	Acyl-peptide hydrolase OS=Homo sapiens OX=9606 GN=APEH PE=1 SV=1	54.7	286.2	158.12	120.26	176.8	197.1	106.78	53.82	176.16	128	40.86	45.5	115.04	73.8	240.2	126.8	133.1	174.8	22.5	180.5	190.8	346.8	283.1	93	76	304.4	65.3	399.7	372.9	187.8	72.3	199.5	157	157.7	119.1	73.3	105.1	222.7	172.8	94.9	123.5	212.8	216.6	117.9	0.9	103.92	89.08	93.9
A0A087X1Z3	Proteasome activator complex subunit 2 OS=Homo sapiens OX=9606 GN=PSME2 PE=1 SV=1	53.7	212.8	264.1	105.7	184.1	202	67.7	43.5	158.7	140	18.9	41.7	134.3	122.6	152.6	202.8	145.7	93	72.5	159.6	136	330	109.6	117.4	95.7	477.1	74.3	262	265.4	87.5	113.6	205	182.8	184.5	150.6	99.3	104.7	227.1	165.7	79.5	156.6	120.7	191.7	23.8	110.2	254.8	131.7	161.5
P04406	Glyceraldehyde-3-phosphate dehydrogenase OS=Homo sapiens OX=9606 GN=GAPDH PE=1 SV=3	38.1	226.5	154.6	159.8	182.8	154.6	113.2	45.3	204.2	114.6	28.7	70.5	179.1	106.2	173.2	133.6	110.3	93	57.4	147.4	130.8	240.8	30	51.1	68.6	380.9	53.4	347	293.5	84.9	100.4	154.6	180.5	153.1	92.4	81.8	113.3	136.6	164.9	88	95.4	105	160	66.7	141.2	130.3	116.7	111.6
Q15365	Poly(rC)-binding protein 1 OS=Homo sapiens OX=9606 GN=PCBP1 PE=1 SV=2	55.6	183.7	232.8	90.9	158.7	212.1	108.5	56.4	235.8	164.1	20.5	51.9	151.2	82.2	230.9	140.2	125.3	135.2	73.3	194.4	51.7	310.5	157	38	88.8	361.2	47.8	388.2	293.3	78.3	112.2	183.9	156	186.3	142.4	72.8	93.2	181.7	136.9	79.5	109.2	198.3	262.1	73.5	90.2	149.5	78.2	149.3
A0A0A0MRJ7	Coagulation factor V OS=Homo sapiens OX=9606 GN=F5 PE=1 SV=1	32.5	60.3	41.8	11.6	50.1	61.6	57.4	59.9	19.8	28.2	64.6	33.88	13.4	71.1	19.9	36.1	39.9	39.7	39.5	38.2	37.2	21.7	26.2	31.7	60.1	8	55	28	36.1	110.4	42.1	37.3	59	55.3	67.9	67.2	52.3	57	46.1	76.2	59.3	38.6	40.5	21.3	44.4	12.9	16.9	36.1
P22314	Ubiquitin-like modifier-activating enzyme 1 OS=Homo sapiens OX=9606 GN=UBA1 PE=1 SV=3	31.4	256.3	163	115.6	181.5	166	90.6	52.1	177.2	126.2	41	73.7	164.5	124.4	191.4	107.9	96.7	144.6	99.7	163.3	124.9	252.1	130.1	79.9	98.8	468.9	56.1	438.5	378.2	87.6	118.8	198.1	152.8	161.2	95.4	76.1	124	113.6	152.9	84.8	134.2	154.5	179.6	76.8	97.2	116.9	151.8	138.6
P61626	Lysozyme C OS=Homo sapiens OX=9606 GN=LYZ PE=1 SV=1	237	9.8	90	130.1	36.4	111.6	119	153.6	40.8	146.4	17.5	97.3	30	94.8	79.4	203.3	109.6	27.4	352.3	85.6	44	38.6	142.4	119.2	44.4	94.9	266.1	61.5	41.3	189.8	115.7	54.2	74.8	66.8	56.8	41.1	95.9	114.2	72.6	170.5	201	81.2	60.5	258.1	67.9	82.8	34.2	120.7
E7ETB3	Aspartyl aminopeptidase OS=Homo sapiens OX=9606 GN=DNPEP PE=1 SV=2	32.7	205.6	150.9	135.8	216.5	233.8	108.6	33.1	154.7	155.1	23.6	37.3	148.5	83.4	177.2	63.7	118.1	78.7	64.2	175.3	140.6	379.7	194.4	53.8	85.3	413.6	51	518.6	404.5	66.3	87.4	233.8	179.4	196.8	142.8	103.9	131.6	163.6	153.5	52.7	111.6	169.2	445.3	48.1	58.1	97.8	96.4	91.8
P07741	Adenine phosphoribosyltransferase OS=Homo sapiens OX=9606 GN=APRT PE=1 SV=2	20.6	276.4	35.6	36.3	169.7	158.5	38.8	37	34.3	111.9	52.2	21.3	43	135.4	164.8	108.2	140.9	109.1	74.1	174.7	165.4	185.4	41.7	58.8	85.7	556.5	48.5	450.7	366.9	116.9	41.4	23.7	34.3	32.5	28.6	36.7	103.9	140	28.1	41.7	35.8	133.3	205.1	40.9	73.2	186.1	120.7	102.5
Q15907	Ras-related protein Rab-11B OS=Homo sapiens OX=9606 GN=RAB11B PE=1 SV=4	45.06	182	246.2	83.4	173.1	207.9	116.1	40.2	135	147.54	2.2	55.2	129.4	98.6	213.9	168.1	112.92	59.5	78.2	151.5	95.6	249.2	206.58	90	77.6	317.52	49.14	457	293.3	96	28.6	162.3	134.9	161.6	138.6	90.7	111.4	174.1	208.3	86.6	144.4	193.9	249.4	103.9	71.78	44.2	50.3	168.4
Q01518	Adenylyl cyclase-associated protein 1 OS=Homo sapiens OX=9606 GN=CAP1 PE=1 SV=5	9.5	266	346.6	129.8	136.9	284.1	139.3	30.5	218.5	43	26.56	53.3	190.9	16.9	129	68.3	100.4	34	10.4	50.2	120.8	612.7	49.4	60.9	330.1	487.2	57.5	467.4	336.3	74.5	211.1	164.9	198.4	354.4	303.6	62.6	47.1	59	65.8	23.8	67.2	192.6	76.6	55.9	55.9	84.7	88.3	72.5
O43776	Asparagine--tRNA ligase, cytoplasmic OS=Homo sapiens OX=9606 GN=NARS1 PE=1 SV=1	6.1	212.7	179.8	175.7	254.7	175.5	128.6	30.7	186.1	218.9	36.7	7.3	236.2	105.7	271.7	84.8	107.1	97.5	60	185.1	246.5	275.5	37.4	41.4	124.5	439.3	37.7	377.7	406.8	154.4	134	180.5	164.1	136.4	112.4	82.8	143.7	145.9	151.1	97.5	124	137.4	296.1	101.7	83.7	132	184.5	81.6
P35573	Glycogen debranching enzyme OS=Homo sapiens OX=9606 GN=AGL PE=1 SV=3	6.8	180	70	135.2	373.8	235.2	61.1	26.2	150.2	217.2	26	41.1	125.5	63.4	204	68	95.6	82.7	95	218	174	243	107.6	64.5	96.3	228.9	24.3	293.5	369.4	142.64	84.9	156	172.6	154.7	93.9	71.9	109.1	218.9	208.4	73.9	115	220.9	122.7	137.4	85.94	103.8	97.5	105.5
P17858	ATP-dependent 6-phosphofructokinase, liver type OS=Homo sapiens OX=9606 GN=PFKL PE=1 SV=6	11.7	188.4	131.2	118.8	226.7	194.4	94.7	55	205.4	165.3	34.8	96	152.7	128.8	246.8	131.9	182.6	104	64	151	180.8	176.3	31.3	52.4	76.2	568.2	32.4	385.9	497.1	120.92	42.1	151.5	145	173.7	92.5	70.3	32.7	123.9	205.9	93.7	119.7	78.2	61.5	20	92.64	52.2	43.9	28.2
P23246	Splicing factor, proline- and glutamine-rich OS=Homo sapiens OX=9606 GN=SFPQ PE=1 SV=2	23.5	123.7	133.7	148.6	275.7	237.3	81.8	41.5	201.7	140.2	38.4	52.9	141.4	90	93.4	71.4	161.1	36.6	53.8	391.6	352.7	57.1	20.9	146.1	92.5	750.2	12.6	216.5	297.3	35.3	40.8	350.7	165.8	168.5	70.5	42	40.1	188.8	163.7	80.5	46	147.9	94.4	97.3	74.5	40.9	43.9	56.7
P15559	NAD(P)H dehydrogenase [quinone] 1 OS=Homo sapiens OX=9606 GN=NQO1 PE=1 SV=1	60.6	78.1	100	134.7	279.5	314.6	121.5	136.1	72.1	255.4	18.3	43.6	16.1	94.2	203.4	74.22	41.9	8	226	153.8	87.8	163.4	56.6	117.3	60.9	300.6	57.5	761.5	144.4	110.7	26.3	220	238.2	89.3	205.6	46.3	254.1	189.7	252.7	91.2	2.8	327.5	140.4	78.6	24.92	187.1	90	123.3
P06576	ATP synthase subunit beta, mitochondrial OS=Homo sapiens OX=9606 GN=	54.3	302.4	270.4	273.5	177.3	374.1	128.8	93.1	219.4	249.8	55.5	188.6	250.5	76.9	256.7	103.6	271.9	65.6	67.1	137.7	142.8	492	95.6	28.9	54	382.8	59.2	129.1	401.8	78.1	323.5	93.3	237.5	272.6	82.1	103.9	65.2	110.5	242.7	95.1	112.5	136.7	120.5	50.4	17.7	226.9	107.3	168.7
P25705	ATP synthase subunit alpha, mitochondrial OS=Homo sapiens OX=9606 GN=	44	260.1	196.7	277.1	232	368.1	120.6	91.1	185	199.7	65	177	237.6	63.2	194.9	96.2	235.6	62.3	102.5	185.3	206.3	609.6	96.3	25.3	67.5	357	71.9	175.8	402.2	110.3	218.7	81.7	214.7	285.4	59.1	87	70	123.9	268.9	66.6	76.3	97.4	23	19.8	53.8	47.7	41	38.8
O60437	Periplakin OS=Homo sapiens OX=9606 GN=PPL PE=1 SV=4	129.8	113.4	108.9	237.2	162.6	305.7	82.7	52.8	164.7	270.7	42.8	48.5	93.2	57.4	224.4	179.8	123.4	33.2	80.3	248.3	105.2	347	43.4	95.4	74.5	72.9	133.7	182.1	151.8	98.2	95.7	126.6	66.3	94.3	66.5	49	110.8	280.8	127.6	75.8	40.7	287.7	108.6	87.5	41.4	83.8	74.6	103.4
P62937	Peptidyl-prolyl cis-trans isomerase A OS=Homo sapiens OX=9606 GN=PPIA PE=1 SV=2	21.1	211.4	223.3	146.2	128.5	157.9	123.5	57.7	248	99.4	39.3	90.3	205.3	115.9	129.9	125	129.2	87.6	72.7	155	185.5	209.6	66.1	106.4	93.9	663	50.2	383.6	370.3	93.3	136.6	168.7	154.7	160.7	109.2	82.4	143.4	133.3	136.4	103.9	125.7	102.7	198.4	71.2	148.8	136	138	112.3
P52597	Heterogeneous nuclear ribonucleoprotein F OS=Homo sapiens OX=9606 GN=HNRNPF PE=1 SV=3	47.2	280.8	202.6	123.9	232.9	188.1	121.4	85	268.4	154.9	28.2	61.6	170.3	126.2	179.6	98.2	127.7	135.4	118.8	152.1	78.9	334.2	114.3	98.3	138	520.5	42.7	443.6	314.8	145.4	67.2	203.8	150.9	178.7	119.2	63.5	105.4	135.6	136.7	85	90	163.6	254.2	93.2	84.1	157.5	135.8	152.4
Q96DA0	Zymogen granule protein 16 homolog B OS=Homo sapiens OX=9606 GN=ZG16B PE=1 SV=3	203.1	58.8	67.8	60.9	5.7	60.3	90.4	75.1	36.4	82.7	66.8	21.4	47.5	83	73.8	56.8	81.5	62.4	100	58	43.9	35	79.7	72.5	56.4	43.2	119.4	44	40.8	94	45.8	41	71.9	53.1	55.8	76.3	64.6	66	48.9	102.4	82.5	54.1	16.1	198.4	59.5	49.7	27	58.4
P12956	X-ray repair cross-complementing protein 6 OS=Homo sapiens OX=9606 GN=XRCC6 PE=1 SV=2	20.8	259.3	103	155.1	222.2	139.9	112.1	58.8	286.8	124	46.6	17.4	146.9	52.6	83.8	80	127.8	117.9	100.3	134.4	114.7	138.3	104	67.3	89.9	581.5	49.5	291.3	427.7	134.7	117.3	197.5	143.7	184.6	44	61.7	82.9	181.2	181.9	61.6	52.2	135.6	216.6	72.2	100.7	166.4	160.6	132.9
Q9NZT1	Calmodulin-like protein 5 OS=Homo sapiens OX=9606 GN=CALML5 PE=1 SV=2	183.3	61.8	79.3	246.7	40	255.3	221.5	60.5	55.7	33.5	83.7	73.3	44	60.2	45.7	129.9	58	15.7	396.3	89.4	65.4	84.5	35.3	128.8	43	79.8	937.4	47.3	169.5	57.6	222.3	93	142.3	98.9	31.3	62.6	138.9	193.2	114.2	61.6	161.6	154	62.4	275.7	73.8	205.6	60.1	53.3
G3V5Z7	Proteasome subunit alpha type OS=Homo sapiens OX=9606 GN=PSMA6 PE=1 SV=1	32.9	248.1	155.8	129.6	166.4	148.6	96.2	45.6	174.5	119.1	34	43.4	119.9	120.1	181.7	131.6	134.1	94.3	93.3	171.2	107.3	327.1	166.3	93.7	74.9	443.9	38.2	345.5	371.2	84.9	100.94	206	181.2	175.2	138	93.1	135.7	179.6	169.5	96.4	162.3	148.3	133.7	105.9	52.7	53.3	22.4	194
Q03252	Lamin-B2 OS=Homo sapiens OX=9606 GN=LMNB2 PE=1 SV=4	102.1	247.8	208.8	176.9	125.9	146	36.4	69.6	211.9	113.5	10.1	51.1	116.3	206.5	7.1	124.92	229.9	110.8	70.74	204.16	131.94	312.14	108.1	83.42	122.1	429.5	124.4	331.96	193.9	44.3	155.4	122.2	33.4	186.3	66.2	60.1	322	234.2	188.7	65.9	117.9	106.9	232.5	113.1	131.8	128.9	127.7	172.2
A0A087WWU8	Tropomyosin alpha-3 chain OS=Homo sapiens OX=9606 GN=TPM3 PE=1 SV=1	41.3	220.2	186.2	142	98.3	139.5	97.4	53.6	183	115.4	52.6	57.5	112.3	84.4	126.4	124.7	132.5	86.3	47.1	130.4	327.4	251.9	123.6	113.6	101.4	451.1	64	166.4	273.1	73.4	119.98	156.4	148.4	192	154.5	120.1	92.4	127.6	134	82.2	154.9	135.1	156.5	91.9	169.5	115.2	85.4	122.3
A0A0A6YYL4	Coronin OS=Homo sapiens OX=9606 GN=CORO7-PAM16 PE=1 SV=1	10.5	240.3	192.9	108	161.5	254.2	68.5	48.6	155.6	181.8	41.6	58.3	154.4	115.1	204.3	98.88	100.3	133.88	81.96	190.08	149.1	278.46	176.4	47.72	143.7	492.1	30	421.34	315.2	63.6	59.8	147.3	206.1	232.8	133.5	94.4	78.5	139.7	187	63.2	125.5	62.4	227	64.1	58.9	173.2	182.9	95.2
Q9BR76	Coronin-1B OS=Homo sapiens OX=9606 GN=CORO1B PE=1 SV=1	79.9	244	183	145.6	153	184.6	101.8	65.1	147.8	154.4	29.4	75.1	121.2	73.4	195.7	138.2	154.5	135.1	82.6	138.3	148.8	275.5	270.5	78.8	93.5	254.1	82.7	419.2	344.4	122.7	61	192.8	122.4	127.8	134.1	125	131.9	125.9	114.3	143.5	128.1	97.1	250.3	108.3	27.4	163.9	97.6	121.9
K7EIK7	Echinoderm microtubule-associated protein-like 2 OS=Homo sapiens OX=9606 GN=EML2 PE=1 SV=1	24.7	203.5	154.1	72.4	265.5	208.4	108	46.4	191.5	199.9	48.1	72.1	122.3	114.1	213.5	83.3	75.5	150.6	117.3	143.9	171.4	235	195	64.1	123.5	290.8	50.5	519.5	383.9	134.78	58.5	244.5	170.4	193.9	92.9	65.9	116.6	206.7	149.9	86.6	135.3	151.1	182.4	87	65.94	187.8	228.9	132.2
P07737	Profilin-1 OS=Homo sapiens OX=9606 GN=PFN1 PE=1 SV=2	60.8	193.4	208.9	117.6	87.7	144.1	136.1	90.8	174.1	91	91.7	103.5	180	127.5	100.5	192	150.6	90.5	49.5	130.5	146.3	264	127.3	181.2	151.8	588.5	59	195.3	202.1	32.8	72.4	128.1	143.1	142.5	102.3	131.4	117.2	122.5	127.6	107.4	127.6	139.5	177.9	70.3	143.2	99.1	110.1	130.7
P12277	Creatine kinase B-type OS=Homo sapiens OX=9606 GN=CKB PE=1 SV=1	10.1	417.4	54.1	47.9	164.3	50.9	103.9	32.3	90.6	61.7	42.5	966.3	75.1	265.8	331.2	18.3	41.1	77.5	96.8	109.3	89.8	79.7	55.7	6.6	38.6	314.6	46.8	976.6	255	136.7	26.3	106.4	122.3	73.5	73.4	69.1	95.8	44.1	89.2	92.4	123	334.5	191.1	86.9	53.9	162.1	171.5	124
B0YIW6	Coatomer subunit delta OS=Homo sapiens OX=9606 GN=ARCN1 PE=1 SV=1	60.4	253.4	191.9	110.1	160.5	212.9	115.2	55	168.2	89.9	15.6	55.4	120.7	99.7	183.9	113.3	120.8	115.8	76.1	199.46	128.06	233.22	236.8	79.22	134.7	266.4	94.9	315.76	272.2	106.38	42.4	203.2	173.1	197.5	157.9	98	133	130.2	177.6	71.3	122.2	83	211.5	82.3	74.08	107.7	150.2	108.2
P12429	Annexin A3 OS=Homo sapiens OX=9606 GN=ANXA3 PE=1 SV=3	46.1	84.5	29.3	79	94.9	81.9	123.6	19.1	83	195.3	38.2	154.3	41.4	60.2	74.4	58.9	80.4	72.7	40.2	103.1	63.3	129.4	89.3	57	48	455.3	26.2	141	217.7	142	44.2	80.1	73.4	82.5	94.3	102	233.9	276.8	128.5	46.5	68.5	70.3	150.3	126.5	143.8	168.2	110.8	95.3
P61978	Heterogeneous nuclear ribonucleoprotein K OS=Homo sapiens OX=9606 GN=HNRNPK PE=1 SV=1	26	196	133.6	138.5	247.3	186.3	63.6	50	272.1	158.6	41.5	55	121.8	115.3	163	150.2	120.7	138.3	77.7	244.9	80.6	287.7	89.1	98.8	133.3	496.9	20.4	356.6	395.3	72.5	51	224.6	135.4	145.3	56.8	31.9	62.7	139.1	142.9	58.1	92.1	165.9	283.4	76.1	136.5	119.6	119.6	154.2
P62805	Histone H4 OS=Homo sapiens OX=9606 GN=H4C1 PE=1 SV=2	20.9	88.1	72.3	138	55.2	136.7	53.5	30.8	90.9	156.7	22.9	237.7	83.2	41.9	63.7	93.8	445.7	60.6	59.7	194	200.2	215	122.3	66.6	43.4	395.3	49.5	87.9	196.3	29.9	85.1	54.6	117.4	187.6	34.5	49.5	135.3	492.4	178.2	29.4	41.1	81.2	236.8	120.9	213	236.9	285.9	132.3
P49747	Cartilage oligomeric matrix protein OS=Homo sapiens OX=9606 GN=COMP PE=1 SV=2	124.5	178.8	154.4	65.4	182.4	137.6	173.5	174.9	102.3	120.7	160.6	9.7	135.7	157.3	66.9	134.9	120.4	214.2	144.5	156.9	90.7	92.7	170	135.4	168.1	3.9	179.6	94.2	89.5	76.3	96.2	72	95.2	84.7	94.4	154.7	132.2	98.6	59.6	115.4	80.1	124.4	60.6	40	32.9	31	35.9	46.9
P30101	Protein disulfide-isomerase A3 OS=Homo sapiens OX=9606 GN=PDIA3 PE=1 SV=4	218.3	156.1	201	188.3	99.6	194.9	150.3	149	183	144.3	72	105.7	123.5	64	219.9	139.9	107.2	106.6	131.6	141.4	74.5	455.6	321.9	105.6	58.4	228.5	110.1	210	336.6	47	147.2	75.4	135.3	154.8	167.6	98.2	128.2	165.3	129	130.6	169.3	133.7	168	95.7	70.8	172	122.7	162.5
J3KNB4	Antibacterial peptide FALL-39 OS=Homo sapiens OX=9606 GN=CAMP PE=1 SV=1	156.5	7.8	43.3	30.6	36.5	29	158.5	64.7	9.7	187.8	1.2	199.5	31.7	10.1	68.7	174.5	75.8	25.3	11.2	46.6	2.2	270.5	7.2	440.6	28.7	49.3	32.9	0.9	1.9	13.9	42.4	150.6	31.1	4.8	19.2	351.9	0.8	37.1	39.9	45.5	54.4	206.7	24.5	102.4	147.2	15.3	7.4	10.4
P30740	Leukocyte elastase inhibitor OS=Homo sapiens OX=9606 GN=SERPINB1 PE=1 SV=1	70.1	190.8	212	100.9	99.1	164.8	136.3	33.7	201.6	227.9	23.4	49.3	100.6	59.4	184.5	279	100.7	35.9	37.3	160	86.9	211.1	189.8	269.3	67.8	302.6	63.4	169.4	234.2	37	150.2	217.4	135.8	158.1	143.4	99.2	128.1	197.1	149.3	116.4	172	204.8	142.2	112.1	220.4	92.4	74.3	96.7
Q7KZF4	Staphylococcal nuclease domain-containing protein 1 OS=Homo sapiens OX=9606 GN=SND1 PE=1 SV=1	30.9	251.5	223	127.3	147.4	154.3	83.6	44.1	223	123.1	21	38	135.5	69.4	159.4	113.4	116	121.6	46.6	208	137.7	413.9	155.4	77	89.5	573.9	36.3	362	336.7	58.1	65.1	141	106.9	133.2	120.2	64.4	154.6	243.3	132.1	75.9	118.4	149.5	386.7	76	67.2	53.1	79.7	147.8
P07384	Calpain-1 catalytic subunit OS=Homo sapiens OX=9606 GN=CAPN1 PE=1 SV=1	33.1	239.1	144.2	132.7	179	170.1	63	45	213.6	210.1	23	58	115.2	78.7	239.3	115.7	98.4	76.4	66.3	155.6	150.7	314.9	159.5	92.9	75	224.2	72.4	424.2	322.2	109	114.4	140.9	126.8	117.7	95	76.7	163.8	217.7	123.8	80.7	108.3	156.5	232.3	109	135.9	162.1	129.1	127.1
P10909	Clusterin OS=Homo sapiens OX=9606 GN=CLU PE=1 SV=1	212.4	29.9	164	124.6	57.5	118	113.9	219.2	70.7	157.2	5.5	129.1	46.5	105.6	113.7	203.7	155.5	42.4	215.6	66.9	84.7	141.9	147.9	107.3	30.2	265.3	99.2	148	62.7	270.4	116.5	74	47.9	101.8	71.8	32	79.5	152.4	126.7	114.1	197.6	72.3	66.2	65.6	211.9	170.5	81.8	202.5
P63244	Receptor of activated protein C kinase 1 OS=Homo sapiens OX=9606 GN=RACK1 PE=1 SV=3	48.5	250.7	179.8	128.4	202	176	95	59.8	224.8	131.3	39.5	62.3	173.6	125.8	154.7	114.6	127.8	113.1	91.9	200.3	100.1	306.2	65.5	63	85.4	595.4	49.5	344.7	363.2	150.9	44.9	183.1	183.8	163.4	116.4	71.3	120.7	161.9	168	74.9	97.7	74.5	371.8	146.9	78.7	124.3	92.3	107.6
P27348	14-3-3 protein theta OS=Homo sapiens OX=9606 GN=YWHAQ PE=1 SV=1	109.7	154.7	133.2	121.8	129.2	106.9	96.3	68.7	160.3	117.9	61.5	26.7	105.5	123	134.3	198.9	77.2	221.1	54.6	181.9	46.3	215.9	303	137.1	121.8	274.3	69.1	329.9	169.6	50.4	21.1	156.4	163.9	153.1	129	96.7	58.6	128.4	117.4	89.1	116.5	172	226.8	81.7	49.3	78.4	28.7	139.3
Q06323	Proteasome activator complex subunit 1 OS=Homo sapiens OX=9606 GN=PSME1 PE=1 SV=1	42.9	200.9	280.5	145.6	221.9	124.9	70	49.3	249.5	131.3	34.4	57.9	118	99	174.4	148.9	117.6	92	57.3	159.8	105	334.5	121.8	92.8	83.8	427.8	66	260	259.1	79.1	137.2	202.9	176.4	176.3	163.9	111.4	97	204.9	154.5	73.5	159.6	94.7	230.5	34.7	87.5	171.6	124.4	147
P32119	Peroxiredoxin-2 OS=Homo sapiens OX=9606 GN=PRDX2 PE=1 SV=5	5.2	367.6	104.5	101	219.7	121.7	86.8	54	228.3	109.3	38.3	40.5	109	113.9	354.7	62.6	113.4	229	61	134.2	163.8	192.1	71	39.1	65.8	244.9	62.6	538.6	389.8	81.4	52.9	191.9	168.7	172.1	114.1	65.3	117	107.8	138.1	91.5	104.7	145.4	54.1	88.5	38.7	96.7	180.3	86.5
P08779	Keratin, type I cytoskeletal 16 OS=Homo sapiens OX=9606 GN=KRT16 PE=1 SV=4	43.8	273.1	56.42	162.9	30.2	180.9	82.3	156.4	112.36	140.3	34.26	9.1	53.9	47.48	7.4	27.7	90.1	39.4	192.2	31.3	214.9	44	95.8	14.1	50.9	262.2	629.7	145.7	7.8	79.5	6.8	13.5	167.7	182.2	307.4	143.5	35.1	115	195.4	20.6	110.5	109	38.5	119.4	32.4	75.7	19.8	79.3
O75688	Protein phosphatase 1B OS=Homo sapiens OX=9606 GN=PPM1B PE=1 SV=1	31.5	132.7	270.7	149.2	209.3	171.3	152.7	47.9	226.9	164.2	21.5	34	206.1	55	244.4	96.2	112.5	106.7	100.9	111.9	99.6	137.4	138	90.4	85.8	347.7	20.4	142.8	151.3	151	129.5	172.5	154.6	149.5	119.7	97.4	68.8	115.8	155.6	82.4	142.1	408	383.2	5.5	122.6	2	4.2	87.7
Q8TD06	Anterior gradient protein 3 OS=Homo sapiens OX=9606 GN=AGR3 PE=1 SV=1	44.2	227.4	178.5	108.7	152.3	169.4	203.3	166	182.2	141	58.6	29.9	111.2	123.8	483.3	109	136.4	122	82.9	139.2	117	492.7	188	83.9	76.3	149.9	46.8	308.2	351.6	109.3	50	157.7	162.8	145	163.7	124.6	258.1	110.3	119.5	122.8	202.7	87.2	124.4	22.7	66.5	57.1	53.7	110.3
P35527	Keratin, type I cytoskeletal 9 OS=Homo sapiens OX=9606 GN=KRT9 PE=1 SV=3	186.6	151.6	66.6	59	163	264.8	171.9	61	68.3	21.6	20.2	106.5	88.6	103.5	60.5	176.7	142	227.6	143.3	93.3	43.2	80.2	193.5	232.5	21.4	338.5	159.5	25	20.6	118.2	28.5	75.2	195.4	99.7	133.4	85	164.9	143.7	67.6	37.8	90.3	201.9	53.8	76	105.6	36.3	27.3	39
P09960	Leukotriene A-4 hydrolase OS=Homo sapiens OX=9606 GN=LTA4H PE=1 SV=2	39.3	118.1	208.6	95.2	128.3	136.8	140.2	45.7	211.1	157.9	11.2	25.2	120.8	58.5	176.9	175.6	126.2	101.9	39.4	116.6	90.4	245.5	167.7	223.9	39.4	351.3	37.5	213.9	234	26.4	16	182.1	110.1	133.5	105.3	63.5	58.7	166.2	118	71.3	116.3	108.1	274.3	147.3	209.4	33.1	29.9	84.8
P61088	Ubiquitin-conjugating enzyme E2 N OS=Homo sapiens OX=9606 GN=UBE2N PE=1 SV=1	50.1	202.9	145.3	119.6	189.5	137.3	110.7	65.4	175.8	135.5	60.4	39.8	123.1	88.4	197.9	115.5	107.5	147.4	54.3	138.6	100.8	217.7	178.1	95.4	109.2	226.1	74.5	324.1	306.9	103.54	40	166	162	160.2	130.5	83.4	111.8	173.4	131.2	86.7	117.5	163.4	186.16	76.74	65.02	125.96	94.36	122.12
Q15233	Non-POU domain-containing octamer-binding protein OS=Homo sapiens OX=9606 GN=NONO PE=1 SV=4	26.5	183.1	271.2	90	269.3	219.6	123.3	31.5	200.4	169.1	26.9	175	316.7	128.6	121.3	135.2	179.2	119.1	90.6	299.8	161.2	204.9	52.7	140.8	120.5	580.8	17.2	273.3	330.1	201.9	65.2	352.5	179.4	161.2	74.6	47.3	42.5	207.5	184	84.8	45.9	234.9	353	46.6	130.1	101.5	187.8	126.2
P04424	Argininosuccinate lyase OS=Homo sapiens OX=9606 GN=ASL PE=1 SV=4	28.3	211	130.4	111	246.7	153.6	128.9	60.7	158.7	180.1	45	20.7	110.7	97.6	240.2	90.4	48.3	122.6	75.4	128.3	140	169.7	294.3	114.7	80.8	252.2	37.5	456.3	293.6	90.88	73.62	235.3	155.7	143.3	135.4	75.5	123.7	210.9	120.5	57.4	121.8	193.8	114.6	126.7	77.58	87.4	22.9	117
P05787	Keratin, type II cytoskeletal 8 OS=Homo sapiens OX=9606 GN=KRT8 PE=1 SV=7	44.2	68.6	156.3	172.3	190	192.1	83.9	80.3	370.7	258	56	124.8	254.1	157.5	371.5	136.6	112.8	54.4	91	189.7	155.3	340.9	146.1	89.9	96.1	254	23.1	430.6	367.8	91.5	185.8	201.3	114.5	126.6	187.4	61.1	206	273.5	310.3	138	113.2	127	193.5	154.4	52	168.3	219.4	133.1
P52209	6-phosphogluconate dehydrogenase, decarboxylating OS=Homo sapiens OX=9606 GN=PGD PE=1 SV=3	79	161.9	229.1	166	198.5	140.6	146.6	53.7	179.6	221.4	41	69.7	173	74.1	163.3	127.4	64.8	81.5	42.3	143	250.4	228.4	139.2	88.8	79.8	191.4	122.3	265.2	193.2	92.3	103.8	211.4	156.5	116.9	113	93.7	172.3	229.2	93.9	61.5	161.6	188.4	288.5	50.2	94.1	113.7	65.7	92
U3KQK0	Histone H2B OS=Homo sapiens OX=9606 GN=H2BC15 PE=1 SV=1	12.9	99.1	153.3	209.8	66.9	141.8	74.9	36.7	115.3	133.2	46.9	196.1	98.5	53.3	69.3	106.9	422.1	84.3	69.9	203.1	227.4	187	78	97.9	59.7	422	45	118.8	285.4	35.1	70.8	71.3	135.3	179.5	35.6	49.3	147.5	266	171.9	74.8	48.1	48.7	254.8	102.2	213.6	251.6	313.9	102.7
P55795	Heterogeneous nuclear ribonucleoprotein H2 OS=Homo sapiens OX=9606 GN=HNRNPH2 PE=1 SV=1	49.4	162.2	152.1	140.1	323.9	244.4	125	43.4	225.2	220.1	28.12	66.6	152.4	103	113.8	112.9	103.3	171.1	70.2	209.7	178.2	207.3	45.7	70.1	123.7	389.1	22.4	344.4	311.1	80.8	23.6	273.5	167.2	162.6	128.4	60.1	35.7	110.5	166.5	67.3	92.6	198.2	232.6	98.8	62.7	101.6	146.3	115.7
P08758	Annexin A5 OS=Homo sapiens OX=9606 GN=ANXA5 PE=1 SV=2	7.8	149.1	64.6	166.4	141.6	189.5	51.9	27.5	188.2	102.7	64	177.8	179.6	72.1	60	64.2	103.3	105.3	130.2	165.4	253.1	288.9	33	48.4	75.8	930.2	28.4	283.6	234.9	104.3	83.7	126	128.4	212.9	80.5	64.5	375.8	283.2	189.7	62.7	84.8	53.2	193.8	91.5	70.1	212.1	216.5	132.2
Q08211	ATP-dependent RNA helicase A OS=Homo sapiens OX=9606 GN=DHX9 PE=1 SV=4	9.1	206.2	80.2	245.5	194.2	219.6	48.3	44.5	327.8	205	60.5	31.7	83.6	94.9	213.5	92.9	164.9	148.5	42.1	254.5	165.4	273.5	86.7	35.3	73	482.3	8.7	421.8	351.7	73.7	16.7	244	121.4	172.2	140.9	53.5	35.6	100.5	158.7	92.3	123.2	77	385.2	21.9	60.5	76.4	58	89.6
B7ZKJ8	ITIH4 protein OS=Homo sapiens OX=9606 GN=	39.7	97.1	123	82.6	66.6	109.8	63.4	3.2	105.7	97	4.7	77.6	123.9	38.4	348.3	272.5	62.3	42.9	48.4	65.3	67.8	507.2	213	218.5	70.1	310.9	28.3	201.9	269	7.4	139.9	108.7	62.7	113	41.8	100.3	76.4	236.3	325.2	71.6	166.8	182.5	38.8	33.3	649.7	80.6	142.5	113.2
Q8N392	Rho GTPase-activating protein 18 OS=Homo sapiens OX=9606 GN=ARHGAP18 PE=1 SV=3	60.9	167.3	74.1	44	231.5	147.9	78.7	40.4	84.6	178	30.8	49.3	64.2	107.2	345.8	52	71.9	116.8	170.3	118.1	151.8	233.2	5.9	79.3	96.7	158	30.9	610	249	57.5	25.5	233	158.9	177.3	100.3	87.8	90.3	185.8	156.5	79.6	120.8	159.8	186.5	36.4	14.1	34.8	30.8	62.9
Q9Y5Z4	Heme-binding protein 2 OS=Homo sapiens OX=9606 GN=HEBP2 PE=1 SV=1	43.2	210.6	171	105.7	178.1	184.4	121.3	64.7	179.7	161	52.5	35.5	169.3	126.4	216.6	93.3	84.8	131.1	90.4	199.1	136.4	282.3	173.1	86.3	80.5	254.3	82.7	382.1	260.4	105.5	82.5	141.3	132.2	113.5	97	76.2	163.1	150.2	134.9	98.5	126.5	156.5	237.1	115.7	53.1	110.6	94.5	132.5
P62195	26S proteasome regulatory subunit 8 OS=Homo sapiens OX=9606 GN=PSMC5 PE=1 SV=1	18.3	223.4	183.16	130.08	167.1	254.7	105.72	55.62	190.78	118.4	34.58	52.76	158.24	134	174.4	93.1	147.6	95	98.6	228.6	175.3	197.6	70.4	46.1	123	527.8	50	400.1	435.5	151.9	88	188.1	206.1	187.4	143.8	51.8	99.1	92.8	162.2	104.2	115	103	280	61	71.2	168.4	165.9	112.9
P48643	T-complex protein 1 subunit epsilon OS=Homo sapiens OX=9606 GN=CCT5 PE=1 SV=1	115.2	247.6	168.8	129.9	173.4	181.4	95	38.8	176.4	150	41.6	51.9	113.5	102.8	173.8	91.8	121	128.8	89.4	183.4	119.2	348.3	182.9	59.8	107.7	345.9	65.5	425.3	324.9	197.2	15.1	181.2	158.2	140.7	107.2	80.1	128.9	147.4	157.3	86.2	108.6	195.7	248.8	97.1	65.5	76.2	87.2	124.2
O60701	UDP-glucose 6-dehydrogenase OS=Homo sapiens OX=9606 GN=UGDH PE=1 SV=1	48.5	260.9	110.5	96	266.5	152.3	133	79.1	153.2	169.9	42.4	96.5	123.9	110.4	267.7	97.7	68.7	141.6	110.4	126.1	121.8	219.7	76	35.2	89.9	193.9	49.6	593.5	448.3	222.6	91.5	188.2	185.2	161	111.9	75.5	81.3	117.8	175.2	75.9	127.9	203	152.3	62.3	36.6	120	134.6	114
P14780	Matrix metalloproteinase-9 OS=Homo sapiens OX=9606 GN=MMP9 PE=1 SV=3	125.7	20.1	85.3	2.7	28.3	7.2	413.4	2.5	6.1	167.9	0.9	113.4	16.5	21.5	131	366.8	68.3	24	6.9	35.2	8.4	124.1	4.9	296.6	27.1	85.1	27.2	6.3	11	34.6	23.6	254	11	4.6	13.2	145.8	16.54	11.1	4.9	67.3	74.8	165.2	14.8	168.2	446.6	10	6.9	14.7
Q13421	Mesothelin OS=Homo sapiens OX=9606 GN=MSLN PE=1 SV=2	258.8	145.2	285.9	76.5	49.7	34.1	63.7	207.7	78.5	76	14.4	165.7	87.2	70.4	127	106.2	70.5	67.1	118.1	35.8	89.5	60.9	213.4	13.8	14	362.9	76.3	645.8	56.3	116.04	57.1	59.1	110	170.3	87.2	86.8	621.8	230	82.4	174.4	191.8	27.6	122.9	42.9	77.88	84.2	177.6	156
P05455	Lupus La protein OS=Homo sapiens OX=9606 GN=SSB PE=1 SV=2	31.94	166.9	268.7	179.3	123.4	257.2	174.5	112.4	198.5	145.9	45.8	96.7	164.7	76	282.5	83.1	108.5	152.5	48.1	204.7	151.5	152.6	234.9	55.9	68.8	464.6	18.7	522.1	579.4	147.2	37	203.7	171.2	161	122.4	84.4	51.7	101.7	156.9	74.5	139.2	179.8	85.1	81.8	94.1	116.6	140.2	160.6
Q13435	Splicing factor 3B subunit 2 OS=Homo sapiens OX=9606 GN=SF3B2 PE=1 SV=2	33	219	140.6	105.3	240.8	204.4	77.7	54.5	152.6	181.2	38.1	49.7	128.3	101.9	160.6	124.3	140.5	150.2	80.3	218.2	126.5	383.7	23.5	97.1	90	429.7	42.3	230	253.7	90.16	83.7	203.1	91.7	91.7	77	48.5	89.1	227.6	106	91.5	64	285.3	205.9	83.1	70.2	108.3	88.8	123
Q96HN2	Adenosylhomocysteinase 3 OS=Homo sapiens OX=9606 GN=AHCYL2 PE=1 SV=1	14.7	284.4	221.9	185.1	311	224	132.2	62.9	214.4	171.6	46.4	33.68	180.6	109.2	272.1	118.9	119.3	159.3	80.4	209	108.9	319.3	63.8	11.6	103.4	337.9	47.4	452	348	193	76.98	220.2	159.9	180.7	126.8	59.1	71.6	139.9	209.8	116.8	111.7	154.2	9.4	88.5	98.4	40.6	21	125.6
P54727	UV excision repair protein RAD23 homolog B OS=Homo sapiens OX=9606 GN=RAD23B PE=1 SV=1	33.1	260.7	61	119.2	190.2	108.9	38.3	104.6	81	191.7	1.8	23.2	39	97.3	193.1	72.7	60.2	150.2	46.1	223.4	140.5	355.1	71.4	58.8	60.2	504.2	42.6	394	390.7	25.2	151.7	183.5	153.7	168.2	119	74.9	136.8	149.1	132.2	113.1	106.3	185.8	184.9	188.4	32.8	134.6	161.4	165.8
E9PEB5	Far upstream element-binding protein 1 OS=Homo sapiens OX=9606 GN=FUBP1 PE=1 SV=1	16.3	188.4	144.8	93	189.3	225.6	67.1	53.6	170.8	145.1	32	28.4	117.6	139	168	114.5	154.4	124.2	84.5	230.9	180.8	203	59.5	92.8	156.8	530.3	14.8	433.1	427.7	114.4	79.6	194.6	132.6	102.4	82.2	38.8	74.2	99.3	158	75	116	156.6	248.4	56.7	125	119.7	90.1	78.5
A0A0C4DG17	40S ribosomal protein SA OS=Homo sapiens OX=9606 GN=RPSA PE=1 SV=1	40.5	295.6	167.4	143.1	85.8	254.8	102	59.8	208.9	54.5	26	96	231.2	123.9	50.8	130.2	76.1	104.8	94.3	184.8	166.2	353.2	41.9	81.4	89.5	192.3	52.1	256.7	332.6	142.8	48.9	178.9	162.9	153.2	117.4	83.6	117.7	86.5	177.3	112.1	92.7	109.1	74.2	18.1	56.5	63.7	62.3	51.4
Q08380	Galectin-3-binding protein OS=Homo sapiens OX=9606 GN=LGALS3BP PE=1 SV=1	274.1	87.9	282.2	138.3	41.8	255.4	158.4	187.7	85.8	180.3	18.7	102.5	44.6	88.1	152.2	241.8	156.5	34.8	253.1	89.2	135.4	66	209.1	112.3	47.3	144.1	194.5	71.1	210.6	105.2	417.4	49.4	189.9	173.6	147.7	121.5	145.2	122.7	157.3	125.5	266.9	125.2	57.2	148.9	29.8	81.1	84	170.8
A0A087WTP3	Far upstream element-binding protein 2 OS=Homo sapiens OX=9606 GN=KHSRP PE=1 SV=1	16.3	134.5	62	75.6	226.4	220.1	26.6	23.1	100.5	133.2	19.2	756.5	79.4	64.5	178.4	94.54	140.6	123.88	66.26	181.44	187.78	284.42	137.76	71.64	71.5	531.6	17.5	421.32	205.3	100.12	17.9	130.6	138.7	174.2	104	50.8	97.7	99.6	106.7	106.3	155.4	130.4	167.6	94.4	46.48	52.4	64.1	92.7
P43652	Afamin OS=Homo sapiens OX=9606 GN=AFM PE=1 SV=1	42.3	165	98.6	132	103.1	144.3	127.1	104.7	118.2	109.8	176.3	126.2	98	118.5	273.9	175.8	136.2	136.7	122.9	139.4	198.9	183.9	98.5	147	186.1	189.7	111.9	119.6	110.3	19.9	267.3	162	91.3	190.3	119.5	110.3	161.6	97.1	101.9	189.9	175	184.4	126.7	69.3	533.5	148.9	70	144.9
Q9NQR4	Omega-amidase NIT2 OS=Homo sapiens OX=9606 GN=NIT2 PE=1 SV=1	160.2	91.9	51.9	104.8	167.3	57	36.1	88.8	102.5	164.4	112.9	238.4	88.6	86.6	231.8	131.7	72.8	136.8	132.9	150.2	119.3	260.6	131	107.1	60.5	301	85.8	296.1	99.7	13.7	100.4	135.1	97.9	119.4	93.3	71.2	73.9	74.9	97.4	105.2	131.4	61	325.2	80.3	16.8	88.8	58.9	135.5
P46940	Ras GTPase-activating-like protein IQGAP1 OS=Homo sapiens OX=9606 GN=IQGAP1 PE=1 SV=1	40.8	260.7	49.9	53.1	204.7	173.4	49.9	49.1	48.5	174.5	64.4	36.9	61.7	90.7	204.2	134.5	122.1	127.2	62.5	161.7	197.6	260.3	118.8	96.5	89.1	346.2	59.3	367.2	410.1	123.8	50.3	40.9	51	43.5	51.8	54.9	103	191	47.8	50.7	46.5	120.4	205.8	81.3	67.2	155.6	180.9	120.9
P13647	Keratin, type II cytoskeletal 5 OS=Homo sapiens OX=9606 GN=KRT5 PE=1 SV=3	98.8	88.5	66.3	254.3	247.2	331.9	84.8	70.9	282	265.1	21.3	167.6	56.4	23.9	126.6	74.3	187.8	49.5	206.9	57.6	64.8	78.7	110.4	78.8	15	127.3	190.7	29.9	189.1	152.1	23.1	32.6	75	184.8	31.6	34.4	34	127	262.5	32.8	29.4	121.1	79.9	217.2	74	184.4	191.6	133
P12109	Collagen alpha-1(VI) chain OS=Homo sapiens OX=9606 GN=COL6A1 PE=1 SV=3	269.3	205.2	155.6	116	159.6	160.4	179.3	196.3	101.1	119.5	234.4	161.9	151.9	145.6	88.7	127.8	143.1	246.5	164.9	171.2	105.7	107	151	160.3	218.7	3.9	258.9	112.1	58.5	90.1	49.6	107.2	150.8	156.4	211	203.3	123.4	140.8	95.6	141.7	134.4	195.6	115.8	95.4	29	23.1	62.7	148.2
P98179	RNA-binding protein 3 OS=Homo sapiens OX=9606 GN=RBM3 PE=1 SV=1	32.4	66.7	203.6	128.5	367.7	193.3	36	55.1	301.9	259.2	39.6	97.5	153.1	89.5	202.9	145.1	109	52.9	72.6	237.5	248	173	46.2	53.8	346.4	422.3	10.9	345.2	294.6	78.9	4.6	495.5	93.5	163.1	54.1	48.5	14.4	88.4	82.5	53.2	140.2	141.5	449.1	17	128.12	64.2	87.1	131.9
Q02818	Nucleobindin-1 OS=Homo sapiens OX=9606 GN=NUCB1 PE=1 SV=4	159.1	125.2	135.1	148.1	130.5	168	131.2	149.8	108.8	263.2	133.2	79.7	52	141.9	368.6	237.6	108.8	42.2	237.2	125.2	50.1	264	179	250.6	93.9	227.7	43.5	164.7	119.7	7.9	176.8	74.4	70.9	97.4	59.7	125.3	128.3	140.2	108.2	108.2	129.7	182.7	5.6	335.3	95.2	4.4	2.8	355.8
P00326	Alcohol dehydrogenase 1C OS=Homo sapiens OX=9606 GN=ADH1C PE=1 SV=2	24.3	124.2	82.3	226.3	231.8	241.2	110.3	45.6	224.2	148.1	50.6	114.8	180.9	147.2	195.5	82	33.5	154.2	80.9	97.4	165.2	243.3	108.8	31	95.1	96.1	86.7	247.2	366.6	100.8	99.2	101	187.7	128.6	92.3	39.9	82.2	139.1	159.6	90.8	98.5	58.5	173.1	44.3	40.8	88.4	104.4	87.5
E7EMB3	Calmodulin-2 OS=Homo sapiens OX=9606 GN=CALM2 PE=1 SV=1	30.3	222.3	179.8	138.5	148.4	105.3	138.8	89.7	204.7	133.6	51.4	127.2	146.4	90.8	132.7	105.8	65.5	107	103.4	155.6	167.8	270.1	104.9	95.9	87.1	340.6	58.1	408.6	457	154.6	89.8	187.7	147.3	142.8	109.9	68.2	165	137.2	114.5	81.6	113.2	109.4	60.9	64.6	81.8	71	136.7	66.6
O95336	6-phosphogluconolactonase OS=Homo sapiens OX=9606 GN=PGLS PE=1 SV=2	40.6	105.7	118.1	55.7	148.5	104.4	99	30.6	141.4	119.5	28.1	24.9	98.1	62	154.3	114.2	82.4	94.2	91.5	151.3	192.5	257.2	187.2	61.3	103.1	244.4	80.7	451.1	186.6	74.3	153.1	213.4	160.1	175.1	118.3	95	80.8	70.4	163.9	102.8	144.9	74.9	148.8	68.6	69.1	158.3	157.7	150.3
P99999	Cytochrome c OS=Homo sapiens OX=9606 GN=CYCS PE=1 SV=2	65.2	237	254.1	335.3	155	194	151.2	94.3	223	238.1	74.8	84.4	103.9	107.5	314.3	111.1	140	96.9	66.5	258.5	202.7	404.2	72.8	65.6	79	364	94.6	235.5	375.5	52.2	443.8	166.1	228.4	204.6	209	98.4	193	201.7	153.8	105.2	165.1	128.4	150.5	103.5	53.2	131	97.3	105.6
O00764	Pyridoxal kinase OS=Homo sapiens OX=9606 GN=PDXK PE=1 SV=1	74.1	211.7	153.2	122.2	144.5	244.2	102.2	63.7	187.5	115.9	37.4	32	100.8	72.1	218.5	137.1	79.9	122.9	80.4	160.4	110.9	271.6	390.6	102.6	102	199.9	57.4	373.6	293.8	69.4	50.7	164.6	154.7	141.4	128.6	76.8	80.7	187.1	178.8	77.2	164.4	206.4	257.7	105.9	36	70	1.8	195.3
P08311	Cathepsin G OS=Homo sapiens OX=9606 GN=CTSG PE=1 SV=2	91.1	13	37.3	16.5	50.1	56.2	123.5	4.1	54.1	358.2	5.6	110.5	42.3	17	127.8	92.9	161.6	35.6	5.3	106.4	9.3	163	25.9	284.9	43.5	123.1	31.7	4.7	14.7	47.3	73.7	129.3	48.5	22.7	12.5	194.5	17.9	60.3	52.8	29.8	30.2	391.5	96.9	201.5	264.4	137	105.6	97.5
P68366	Tubulin alpha-4A chain OS=Homo sapiens OX=9606 GN=TUBA4A PE=1 SV=1	18	137.8	108.4	147.7	220.5	220.3	88.1	58.4	181.5	111.4	46	124.7	196.4	134.2	142.7	82.2	168.2	103.3	118.7	175.4	194.4	221.7	50.3	42.8	94	492.3	74.4	462.3	248.9	102.4	88.7	146.5	143.5	160.9	83.3	93.2	188.7	109.9	177.1	129.4	81.4	39.5	194.9	44.5	66.2	154.5	203.7	78.2
A0A0C4DH31	Immunoglobulin heavy variable 1-18 OS=Homo sapiens OX=9606 GN=IGHV1-18 PE=3 SV=1	754.6	23.14	216.6	55	25.8	106.6	172.1	206.2	28.8	56.8	5.5	66	2.8	152.7	88.7	238	39.3	19.2	185	72.1	36.4	185.9	125.9	347	33.5	118.5	136.7	37.8	26.84	118	256	112	44.2	72.8	56.7	49.6	210	128.8	135.7	70.1	49	305.9	66.7	137.7	263.5	66.3	20.9	86.3
P62857	40S ribosomal protein S28 OS=Homo sapiens OX=9606 GN=RPS28 PE=1 SV=1	43	227	123.6	147.2	141.2	185.3	72.8	48.4	189.7	171.4	29.9	57	106.6	83.1	114.8	104.3	185.7	112.2	81.3	216.6	200.3	381.6	14.9	92.5	70.1	531	65.9	271	267.4	91.9	130.8	148.1	140.7	120.1	110.9	70.4	178	189.6	107	74.5	109.9	145.1	247.7	77.5	101.4	148.8	156.9	189.2
Q15717	ELAV-like protein 1 OS=Homo sapiens OX=9606 GN=	22.7	222.5	171.1	133.8	106.9	175.5	69.5	47.8	224	97.2	33	52.8	126.3	128.2	96.9	151	42.5	119.4	70.2	231.8	82	175.3	88.7	105.5	90.4	183.9	19.6	549.8	494.1	106.3	68.6	181.6	109.8	121.9	63.4	43.3	75.2	180.1	158	71	121.3	168	284	66.3	173.5	120	91.1	131.2
P09651	Heterogeneous nuclear ribonucleoprotein A1 OS=Homo sapiens OX=9606 GN=HNRNPA1 PE=1 SV=5	21.2	164.7	191.7	155.2	216.2	172.3	91.3	75.6	264.2	148.3	30.5	93.4	154.9	174.6	172.2	143.1	132.6	110.2	87.4	242.4	216.4	145.1	66.3	81.4	141.9	601.9	19.5	401.2	548.9	120.7	93.1	175.7	81.5	121.5	46.8	22.7	66.3	81.8	119	82.1	90	95.1	78.8	19.2	111.5	274.7	369.4	73.2
P04040	Catalase OS=Homo sapiens OX=9606 GN=CAT PE=1 SV=3	83.2	162.6	147.3	95.4	81.6	190.3	196.8	54.8	158	158.8	32.6	167.8	176.5	60.3	364.7	241.3	99.4	73.1	49.1	99.2	41.4	385.5	140.8	261.5	63	302.4	43.3	95.1	258.8	57.2	81.2	245.1	139.6	119.9	137.1	126.9	47.6	217.2	106.2	63.1	135.9	205.5	142.8	148.3	249.7	71.6	95.5	118.9
Q9UBR2	Cathepsin Z OS=Homo sapiens OX=9606 GN=CTSZ PE=1 SV=1	63.9	188.4	227.2	127.7	153	157.8	116.8	88.1	209.5	133.3	16.6	29.4	60	56	97.2	151.1	108.5	112.7	102.5	121.7	101.2	392.3	241.9	117.3	81.7	448.8	58	255.1	312.4	65.3	257	97.3	157.8	235.4	171.3	56.5	111.4	235.9	168.1	91.7	241.1	161	206.6	139.6	49.8	32.4	108.8	84.8
P07339	Cathepsin D OS=Homo sapiens OX=9606 GN=CTSD PE=1 SV=1	112	183.1	169	158.9	187.3	186	107.4	74.3	128	153.9	52.7	68.4	109.7	44.6	269.4	117.8	80.3	102	74	167	71.3	459.5	276.8	96.6	71.4	129.2	92.2	259	153.1	86.7	86.8	178	118.9	116.7	146	67.5	108	340	107.4	101	150.7	224.3	235.1	131.7	63.5	85.5	82.9	105.3
P62258	14-3-3 protein epsilon OS=Homo sapiens OX=9606 GN=YWHAE PE=1 SV=1	58	219.8	136.7	106.1	193.5	161.1	108.3	65.7	173.1	151.9	46.1	66.4	113.9	115.2	224.9	103.3	78.9	109.6	91.7	177.1	159	250.7	231.5	77.5	100.1	293.2	65.5	374.1	342.1	90.4	92	165.7	120.6	116.5	85.5	61.9	129.1	193.8	127.9	82	106.9	153.4	237.9	92.2	69.2	156.8	136.8	141.2
P30838	Aldehyde dehydrogenase, dimeric NADP-preferring OS=Homo sapiens OX=9606 GN=ALDH3A1 PE=1 SV=3	48.7	55.7	133.9	155.8	300.4	179.8	85.9	95.9	131.6	254.8	48.2	122	172.7	42.1	125.2	65.6	66.8	81.9	50.7	239	149.5	298.7	134.9	46.6	119.2	142.4	79.7	452.1	119.7	147.8	119.1	147.1	179	102.5	102.1	59.6	441.9	187.7	174.1	71.7	118.5	178	264.6	164.6	47.1	102.2	105.4	131.4
Q9H299	SH3 domain-binding glutamic acid-rich-like protein 3 OS=Homo sapiens OX=9606 GN=	37.1	241.6	320.5	136.8	73.2	157.1	58.7	20.1	275.8	109.1	12.5	66.3	205.2	73.2	96.6	187.6	113.6	107.4	86.4	164.7	108	330.8	189.6	160.9	110	704.3	73	241.2	268.3	39.2	156.7	169.2	212.9	261.1	124.6	96.1	90.1	113.7	149.4	64.4	149.1	128.9	287.3	138.6	123.3	107	102.5	140.8
Q9Y2S2	Lambda-crystallin homolog OS=Homo sapiens OX=9606 GN=CRYL1 PE=1 SV=3	37.7	197.3	99.4	88.5	232.6	159.3	9.6	15.3	290.9	124.1	23.7	12.6	83.7	125	161	74.7	45.5	113.8	96.7	93.6	94.2	209.5	176.6	55.6	54.1	131.2	27.8	612.2	594.7	131.36	11.9	140.4	147.9	180	88.7	60.8	78	180.2	192.6	131.8	129.5	87.9	238.1	78.44	72.88	138.06	162.78	143.96
P37802	Transgelin-2 OS=Homo sapiens OX=9606 GN=TAGLN2 PE=1 SV=3	36.1	252.7	148.7	151.8	179.1	150.8	115.1	68	184.9	129.5	46.1	59	139.7	110.4	183.3	96.1	123.3	153.5	87.6	206.3	178.7	242.7	75.2	72.7	131	374.1	72.7	305.6	286.2	141.3	89.1	153.3	141.4	130.9	101	82.9	136.6	102.3	124.6	109.4	118.2	156.6	209.5	70.3	26.3	191.7	167.3	122.9
I3L504	Eukaryotic translation initiation factor 5A-1 OS=Homo sapiens OX=9606 GN=EIF5A PE=1 SV=1	25	282.2	227.9	145.2	179.1	227.2	121.8	53.7	201.8	138.3	33.1	123.8	183.4	177.5	131.2	100	122.9	122.9	101.9	221.9	238	164.1	54.2	43.4	122.1	654.2	43.8	331.8	368.7	85.26	96.1	106.7	115.3	126.1	65.7	18.5	92.8	72	116.1	119.7	114.3	79.7	122.1	29.5	120.7	98.3	116.8	87.2
P02748	Complement component C9 OS=Homo sapiens OX=9606 GN=C9 PE=1 SV=2	39.2	43.1	40.3	35	33.9	47.1	33.7	38.2	34.4	36.2	36	40.4	32.9	31	48.7	64.4	39.5	40.8	31.6	40.6	22.8	52.8	47.3	56.9	44.8	19.2	35.7	22.5	26	126.9	13.2	37.1	49.2	54.3	58.1	50.6	24.4	36.9	62.2	56.1	55.5	75.3	38.8	29.2	107.7	45.8	37.9	61.1
O15144	Actin-related protein 2/3 complex subunit 2 OS=Homo sapiens OX=9606 GN=ARPC2 PE=1 SV=1	25.9	265.1	271.8	147.3	63.7	207.8	124.7	47.5	206.1	69.1	28	48	140.1	87	130.4	220.2	91.5	79.2	59.3	143.4	133.6	314.1	67.1	165.8	99.4	355	19.5	258.2	302.8	54.3	128.2	188.5	144	168	135.2	103.1	154.6	144.6	117.9	80.6	127.2	184.9	239.3	62.6	173.1	159.2	94	117.2
Q99497	Parkinson disease protein 7 OS=Homo sapiens OX=9606 GN=PARK7 PE=1 SV=2	22.6	234.5	161.9	119.7	242.6	109.1	139.6	76.2	274.7	139.1	50.8	14.9	169.7	125.1	190.8	66.1	82.9	102.3	101.8	127.3	207.4	233.3	47.7	89.8	112.7	404.6	61.9	511.1	410.3	121.5	77.6	161.2	140.6	143.4	103.1	76.5	170.2	122.2	123.8	82.3	114.6	106.3	154.3	69.3	63.2	88.9	134.7	90.1
Q96KP4	Cytosolic non-specific dipeptidase OS=Homo sapiens OX=9606 GN=CNDP2 PE=1 SV=2	51.3	203.7	208.6	118.5	148	120.3	126.6	61.3	154	119.4	40.8	64.3	149.1	133.9	200.1	121.7	109.7	103.8	86.9	198.5	132.6	316.8	203.4	103.3	97.8	339.3	54	398.8	262.5	69.9	113.6	202.4	154	137.4	120.7	97.5	146	156.3	142.8	94	144.7	139	237.6	70.3	146.7	130.1	108.8	139.9
Q96NY7	Chloride intracellular channel protein 6 OS=Homo sapiens OX=9606 GN=CLIC6 PE=2 SV=3	110.7	267.3	105.9	50.6	154.8	104.9	131.5	69.6	182	96	17.2	60.5	105.1	186.9	240.9	42.1	84.6	113.5	88.8	94.4	32	312.5	236.8	52.3	47.9	171.2	55.2	836.5	552.8	239.8	6	193.1	180.1	153	109.5	87.8	65.4	117.1	144.6	124	97.4	152	57.6	44	8.1	192.5	65.4	226.6
P37837	Transaldolase OS=Homo sapiens OX=9606 GN=TALDO1 PE=1 SV=2	15.6	277.5	171.8	240.7	118	60.3	109.1	70	240.8	146.3	21.4	65.1	121.4	55.5	161.1	192.4	73.3	76.4	76.7	208	66.1	291.7	361.9	110.1	93.5	265.6	37.6	472.1	439.1	34.3	61.4	189.2	190.7	143.1	128.8	71.5	212.9	60	164.7	90	132.1	264.3	229.6	96	258.2	75.1	53.6	125.2
P09758	Tumor-associated calcium signal transducer 2 OS=Homo sapiens OX=9606 GN=TACSTD2 PE=1 SV=3	90.7	208.9	76.5	202.9	106.3	208.8	45	29.6	157	161.1	20.7	38.3	94.8	45.9	83.3	79.1	141.9	74.3	62	274.6	149.5	354.7	376	50.6	89.7	34.9	52.8	140.1	125.3	7.3	45.4	131.1	89.4	124.4	94.9	56.9	93	327.7	114.2	41.8	61.3	180.1	262.4	37.9	58.3	258	203.4	135
P05161	Ubiquitin-like protein ISG15 OS=Homo sapiens OX=9606 GN=ISG15 PE=1 SV=5	15.4	463.6	416.2	281	41.1	210.1	54	61	414.4	91.2	25	30.4	171.5	21.8	274	482.9	196.3	87.5	175.5	267.5	154.1	182.5	700.8	131.4	141.5	154.9	40.5	87	394.3	1.2	258.5	91.3	213.6	354.5	194.5	142.1	89.6	141.8	189.8	27.7	316.8	35.9	180.8	47.5	23.2	182.6	416.2	224.5
P13646	Keratin, type I cytoskeletal 13 OS=Homo sapiens OX=9606 GN=KRT13 PE=1 SV=4	20.2	48	9.1	147.7	73.4	146.3	125.9	180.6	60	130.5	302.8	48.6	18.3	99.8	26	49.9	99.6	62.3	140.2	70.3	102.3	39.5	35.9	48.7	79.3	28	190.6	56.4	58.1	61.8	71.5	14	62.4	45.6	23.2	53.3	92.3	64.4	44.3	59.5	27.9	114.4	15.2	164.9	45.1	77.2	94.8	75.9
P20742	Pregnancy zone protein OS=Homo sapiens OX=9606 GN=PZP PE=1 SV=4	41.6	79.3	77.6	87.1	96.1	69.6	92.6	114.2	76.8	52.4	166.5	225.9	113.2	133.2	41.4	60.3	76.5	92.8	76.8	81.4	89	44.9	50.3	63.2	143.3	1.2	106.6	53.5	63.7	103.2	56.6	40.7	58.3	47.1	72.1	108.6	125.7	45	46	96.5	69.7	48.2	79.2	79.9	255.3	72.8	102.9	84.1
P06737	Glycogen phosphorylase, liver form OS=Homo sapiens OX=9606 GN=PYGL PE=1 SV=4	93	49.8	88.7	103.2	163.8	103.9	114.6	129.7	100	135.5	169.3	85.96	81.1	45.2	196.4	173.04	67.2	78.3	95.3	94.2	144.1	169.86	147.8	167.54	38.5	81.2	83.9	100.68	87.4	89.6	25.8	288.9	117.9	107	51.1	131.8	63.9	69.8	171.4	108.4	88.1	91	158.2	138.1	192	48.4	30.8	59.4
P19652	Alpha-1-acid glycoprotein 2 OS=Homo sapiens OX=9606 GN=ORM2 PE=1 SV=2	56.8	113.5	139.3	75.2	43.7	254.1	84.1	30.4	137.5	153.8	17.7	37.4	50	30	295.8	223.8	104.5	56.9	77.6	85.8	114.8	275.2	104.9	139.8	25.9	288.5	67.7	109.4	197.4	20.4	361	145.4	67.1	158.6	130.5	79.9	65	61.8	154.2	56.4	336.3	261.3	48.5	53.7	458.7	99.8	85.7	195.2
P38646	Stress-70 protein, mitochondrial OS=Homo sapiens OX=9606 GN=HSPA9 PE=1 SV=2	23.5	227.5	182.3	85.8	188.6	214.6	101.8	59.9	158	210.7	36.3	50.9	150.8	114.5	192.8	200.4	135.9	79.1	81.5	183.7	146.6	552.7	110	58.1	79.4	331.9	56.1	209	328	132.2	154.1	181.5	139.2	166	114.1	84.5	111.3	175.7	137.8	89.7	110.5	145.3	165.8	138.1	78	156.6	132.4	162.6
Q9Y6R7	IgGFc-binding protein OS=Homo sapiens OX=9606 GN=FCGBP PE=1 SV=3	47	124.8	46.9	304.4	25.8	170.1	283.3	273.9	6	45.1	18.5	13.6	4.4	67.1	509.3	81	158.8	94.7	113.9	54.6	53.4	193.1	63.8	298.1	35.7	128.8	28.6	164.4	38.6	69.22	71.1	40.9	48.3	27.2	284.5	45.9	68.2	439	219.3	43.5	124.2	139	58.2	264.6	172.22	105.9	59	133.4
Q7Z406	Myosin-14 OS=Homo sapiens OX=9606 GN=MYH14 PE=1 SV=2	71.6	199.4	138	134.5	265.9	207.9	93.9	53.8	185.5	144.5	63.5	103.7	136.7	88.7	176.5	124.1	155	107.2	92.6	237.3	174.1	189.3	235.8	97.4	103.8	209.6	45.8	344.4	278.5	82.4	44.2	207.3	165	148.4	130.4	88	160.5	176.2	174.3	75.4	99.5	136.6	224.2	77.8	40.4	143.8	115.5	112
P01011	Alpha-1-antichymotrypsin OS=Homo sapiens OX=9606 GN=SERPINA3 PE=1 SV=2	140	23	90.4	57.4	27.7	91.7	92.9	167.4	88.3	405.3	7.7	27.2	26.8	49.2	208.2	412.8	82.1	77.6	49.7	128.3	59.1	233.2	103.4	116.1	22.6	147.9	54.9	58.7	90.7	275.7	197.5	85.4	87.2	229.1	115.5	8.4	18.4	106.2	223	92.4	203.7	70.6	27.1	33.1	147.8	112.7	125.8	151
Q04695	Keratin, type I cytoskeletal 17 OS=Homo sapiens OX=9606 GN=KRT17 PE=1 SV=2	18.6	56.4	117.8	242.3	179.2	311.9	86.4	46	349.3	478	32.3	210.9	300.6	147.4	271.4	120.5	82.9	46.6	43.5	183.8	155.2	230.8	82.5	12.9	70.3	367.5	30.9	360.2	417.1	74.6	47.9	99.9	78.5	161.6	71.6	45.1	169	160.1	251.6	85.3	64	109.7	173.7	102.3	49.8	216.5	364.7	112.5
P31949	Protein S100-A11 OS=Homo sapiens OX=9606 GN=S100A11 PE=1 SV=2	7.1	126.7	99.7	95.4	133.1	183.9	109	42.9	165.1	187.3	55.4	68.4	78.8	119.6	146.9	110	64.2	51.5	93.8	172.9	136	298.9	138.6	69.6	124.3	205.6	56.7	343.4	164.3	65.2	85.5	247.8	109.7	91.8	140.3	107.5	144.5	192.1	122.4	54.1	91.6	283.4	153.8	168.5	59.6	201	162	123.6
P12532	Creatine kinase U-type, mitochondrial OS=Homo sapiens OX=9606 GN=CKMT1A PE=1 SV=1	99.9	176.4	317.3	352.1	199	390	177.8	59.2	245.4	335.5	34.4	43.2	197.1	34.7	279.4	172.2	99.9	35.8	17	285.8	145.9	538.8	210.8	35.3	24.1	121.9	124.2	201.4	243.2	38.4	177.1	150.9	261.8	185.3	204.4	85.9	68.1	266.2	116.7	109.1	134	205.1	448.2	139.1	133.4	298.2	118.3	89.8
P02794	Ferritin heavy chain OS=Homo sapiens OX=9606 GN=FTH1 PE=1 SV=2	43.5	143.5	77.9	87.2	297	241.3	63	48.6	291.6	195.6	56.4	26.9	116.3	49.7	118.5	53.9	86.9	109.3	48.1	146.3	106.3	582.1	279.1	25.7	81.1	235.4	37.4	457.7	765.6	112.6	145.1	228.2	86.4	217.9	253	43.6	59.2	55	94.7	23.4	107.5	95.9	202.6	63.4	62.8	88.9	160	105.1
Q96TA1	Protein Niban 2 OS=Homo sapiens OX=9606 GN=NIBAN2 PE=1 SV=3	35.4	223.7	140.7	157.9	247.3	275.2	49.7	29.2	178	289.3	11.9	35.9	117	34.1	164.4	95.3	131.5	82.4	70.8	234.3	198.9	269.1	119.6	18.4	51.1	245.6	124.6	433.9	284.3	135.82	69.9	160.6	169.8	193.3	115.2	66.4	82	195	175.4	85.5	118.6	225.7	155.5	52.8	77.98	261.5	473.9	99
P31146	Coronin-1A OS=Homo sapiens OX=9606 GN=CORO1A PE=1 SV=4	36.4	173.6	356.4	90.1	27.4	120.3	113	37	218.8	67.1	15.8	79.9	125.4	76.2	90.8	216.3	176.6	82.2	33.8	137.8	71.8	288.7	111.5	225.1	129.4	876.1	20.5	146	221.6	9.9	81	239.8	155	235	166.5	158.1	46.4	119.7	122.3	48.4	160.4	93	63.9	20.6	178.5	39.2	16.4	46.9
P02792	Ferritin light chain OS=Homo sapiens OX=9606 GN=FTL PE=1 SV=2	13.4	88.1	88.9	18.7	317.3	260.1	76.1	38.8	206.8	118.8	59	40.8	199.9	9.3	24.8	83	96.5	41.3	81.8	86.4	344.9	384.1	20.1	47.9	7.9	194	25.1	415.3	855.6	224.5	97.3	136.1	99.2	183.7	195.3	43.7	54.6	45.3	160.1	28.7	152.5	36.8	160.3	56.1	53.4	114.9	198.6	123.4
P36955	Pigment epithelium-derived factor OS=Homo sapiens OX=9606 GN=SERPINF1 PE=1 SV=4	93.82	141.6	135.7	138.4	115.46	118.4	163.4	175.6	38.2	87.78	204.9	235.4	167	178	90.44	101.2	101.24	135.3	108.5	110.9	116.2	80	121.04	107.9	146.3	22.08	121.6	116	66.6	259.1	72.4	83.3	146	153.6	206	215.7	143.7	89	154.6	221.4	177.9	101.5	69.3	48.3	89.6	60.9	229.7	107.7
P09211	Glutathione S-transferase P OS=Homo sapiens OX=9606 GN=GSTP1 PE=1 SV=2	45.2	149	150.7	124.3	252.2	120.8	124.8	74.2	169.6	129.7	51.9	116.5	179.8	137.5	178.4	71.8	83.3	109.2	70.7	146.6	124.9	175.5	131.5	47.2	106.3	228.6	83.8	425.4	444.9	66.4	94.6	149.6	152	129.4	93.8	77.2	173	134.7	112.3	87.9	119.3	92.1	191.7	114.6	36.9	106.3	143.2	106.6
P19827	Inter-alpha-trypsin inhibitor heavy chain H1 OS=Homo sapiens OX=9606 GN=ITIH1 PE=1 SV=3	224.5	110.4	81.5	56.4	84.9	202.5	56	75.2	102.8	80.7	87.4	70	168.6	72.9	138.3	237.1	42.8	93.5	58.9	73.1	44.8	157.4	288.9	206	100.2	5.7	99.2	49.8	33.1	84.5	125.3	66.6	56.3	87.3	82.2	112.4	63.82	111.7	86.3	88.6	99	246.5	38.6	52	201.4	52.2	105.1	108.7
A0A087X1N8	Serpin B6 OS=Homo sapiens OX=9606 GN=SERPINB6 PE=1 SV=1	7.4	131	154.9	140.6	139.1	233.8	135.7	49.2	188.3	140.1	35.2	81.7	72.2	157.8	239.8	84.6	97.3	46.6	101.4	108.3	118.8	180	111.6	69	139.7	521.1	68.3	343.6	316.2	115.92	123.6	141.3	207.2	190.3	180.2	112.3	176.8	172.2	193	60.8	181.4	135.2	171.7	39.9	112.6	69	27.4	68.9
P02788	Lactotransferrin OS=Homo sapiens OX=9606 GN=LTF PE=1 SV=6	191.5	70.2	60.2	58.8	59.1	71.5	70.2	121.7	32.9	74.6	54.5	70.4	45.5	78.6	43.5	74.4	62.1	73.4	157.4	57.4	52.7	41.8	100.2	90.7	56.5	84.9	150.1	44	40	123.8	101.1	70.4	74.8	63.3	68.6	94.4	69	68.1	56.6	86.7	87.7	76	43.1	106.9	92.8	76.2	53.7	69
P08246	Neutrophil elastase OS=Homo sapiens OX=9606 GN=ELANE PE=1 SV=1	134.5	16.4	106.3	19.6	68.3	98.8	171.9	8.1	52.7	520.6	8.8	129.1	71.8	16.1	216.1	118	141.8	47.8	26.6	62.2	34.2	176.7	25.2	241.8	39	60.8	25.9	18.8	23	20	124.3	196	36.6	16.4	30.8	232.9	9.7	60	53.9	45.6	47	422.4	66.9	214.2	181	85.4	68.5	47.1
P78527	DNA-dependent protein kinase catalytic subunit OS=Homo sapiens OX=9606 GN=PRKDC PE=1 SV=3	29	130.1	174.8	226.1	238.7	139.3	146	77.4	306.1	152.7	60.2	43.3	54.3	79.5	147	122.6	107.3	152.5	110.4	206.3	103.4	270.8	133.9	86.5	88.2	414.2	21.8	412.6	255.4	132.5	59.9	224.8	144.9	157.8	111.5	65	63.3	141.7	185.2	69.6	74.4	83.4	281.3	40.1	95.8	44.3	43.4	42.4
P68371	Tubulin beta-4B chain OS=Homo sapiens OX=9606 GN=TUBB4B PE=1 SV=1	23.5	184.2	82.2	141.1	239.8	190.3	99.8	75.5	208	122.5	66.8	101.8	158.6	148.1	232.1	50.5	114.4	82.6	139.8	114.6	138.2	156	59.8	33.7	142.3	364	48.8	585.6	356.9	200.9	42.9	221.4	163.1	174.2	81	82.6	122.4	107.7	178.5	88.6	72.5	64.6	167.8	84	38.5	164	141.8	109.3
H0Y4R2	NADPH--hemoprotein reductase (Fragment) OS=Homo sapiens OX=9606 GN=POR PE=1 SV=1	32.9	198	145.2	247.7	153.9	202.4	91.4	63.2	266.3	198.4	17.5	55.1	97.6	61.5	307.2	70.8	71.3	60.1	46.9	72.1	73	374	308.1	106.4	8.7	349.8	24.8	676.1	394.5	39.5	110.4	92.9	61.2	184	130.1	64.6	163.7	240.1	211.1	98.9	112.2	118.1	247.2	132.6	6	174.6	224.8	230.8
P01824	Immunoglobulin heavy variable 4-39 OS=Homo sapiens OX=9606 GN=IGHV4-39 PE=1 SV=2	545.6	27.8	257.2	133.2	24.5	49.7	225.9	179.6	47.1	88.9	2.8	31.4	56.8	29.9	103.2	216.1	67	22.7	248	50.6	34.8	168.7	167.7	337	66.1	279.2	129.9	55.6	35.3	75.8	257.4	84.2	47	38.5	36.2	60.2	15.1	125.1	105.2	53.4	69.2	452.3	20.6	149.7	115.3	96.5	3.9	125.9
P53621	Coatomer subunit alpha OS=Homo sapiens OX=9606 GN=COPA PE=1 SV=2	16.2	165.9	74.4	194.1	143.1	208.4	105.8	53.3	197.7	92.7	37	38.9	103.5	47.4	178.3	50	136.3	193.8	49.3	131.5	116.4	215.9	242.4	39.2	89.6	341.2	66.9	546.2	374.5	52.9	24.3	162.9	139.2	200.1	110.5	111.9	204.6	90.9	159.8	49.3	69.5	65.4	192.9	223.4	39.3	227.1	182.5	128.4
Q5T9B7	Adenylate kinase isoenzyme 1 OS=Homo sapiens OX=9606 GN=AK1 PE=1 SV=1	45.9	199.8	66.7	101.3	303.3	151.6	109.2	100.3	206.5	270.9	69.7	54.7	132.5	68	231.8	92.1	112.2	119.2	104.3	181.3	106.8	228.8	27.9	81.5	158.9	258.4	45.7	536.1	345.8	112.4	29	206.8	193.6	193.3	132.6	51.8	74.8	178.8	147.7	97.8	113.5	194.2	235.1	73.1	63.5	116.5	101.7	130.3
Q14508	WAP four-disulfide core domain protein 2 OS=Homo sapiens OX=9606 GN=WFDC2 PE=1 SV=2	182.9	134.1	107.4	130.4	169.8	119.4	281.8	220.8	112.9	154.4	84.1	125.2	109	14.6	120.1	118.94	134.4	114.72	140.52	106.32	67.66	110.5	181.5	136.7	117.6	109.4	215.8	109.92	76.3	81.4	82.4	128.7	60.5	140.4	247	45.1	60.9	62.3	61.4	57.1	96	149.6	66.7	223.9	34	89.28	26	108.4
P14618	Pyruvate kinase PKM OS=Homo sapiens OX=9606 GN=PKM PE=1 SV=4	34.1	244.6	184.5	126.5	230.5	213.8	109.9	43.7	218.7	181.1	30.9	44.8	158.7	97.7	194.3	129	119.5	93.8	58.3	189	200.4	278.8	63.5	53.6	83.6	319.7	71.3	340.1	343.7	100.3	146.8	170.3	168.8	176.9	121.7	72.4	77.4	143.5	174.6	92.9	128.7	142.4	219.5	49.1	123.9	158.7	164.1	109.9
P50395	Rab GDP dissociation inhibitor beta OS=Homo sapiens OX=9606 GN=GDI2 PE=1 SV=2	31.8	193.5	229.1	131.7	129.6	150.4	134	59.6	192	113.4	29.3	64.4	149.9	95.6	168.2	142.9	105	74.7	66.3	179	158.6	298.7	155.5	116	92.6	471	54.8	339.7	352.8	85.6	110.7	172.4	151.6	155	126.2	91.6	162.3	165.6	140.3	90.7	142	116.2	286.5	63.1	115.7	144.9	134.9	136.4
P49368	T-complex protein 1 subunit gamma OS=Homo sapiens OX=9606 GN=CCT3 PE=1 SV=4	28.8	269.9	134.9	102.2	219.6	144	97.3	46.1	167.5	150.1	38.2	68.1	128.8	118.2	171.6	100.3	112.4	138	92.7	195.9	135	304.2	163.5	65	93.2	358.2	49.1	340.8	367.9	132.5	78.5	210.9	175.5	173.3	114.8	74.6	128.5	163.9	162.7	72.1	121.9	143.9	186.2	69.7	94	153.9	206.9	191.1
P02790	Hemopexin OS=Homo sapiens OX=9606 GN=HPX PE=1 SV=2	38.2	75.3	131.9	52.1	47.7	105.3	84.5	24.8	95.1	89.9	9.9	73.3	84.5	23.5	162.9	208.9	47.5	59.2	54.9	53.6	66.1	211.8	59.1	129.1	47	114.6	79.6	42.6	92.3	36	173.1	106.7	68	184.4	78.1	64	49	81.6	133.1	81.6	139.4	173	59.1	41.3	443.7	79.6	76.8	148.6
A0A0C4DH25	Immunoglobulin kappa variable 3D-20 OS=Homo sapiens OX=9606 GN=IGKV3D-20 PE=3 SV=1	223.1	22.7	175.1	95.1	26.3	131.4	126.2	131.5	36.6	104	6.6	139.2	72.4	98.1	88	223.2	70.8	31.8	194.3	54.5	37.6	167.2	73.9	236.9	38.7	217.3	138.7	45.8	35.2	160.2	171.3	66.1	57.5	52.1	30.4	82.6	102.5	118.6	166.5	84.7	109.6	227.9	53	133.4	138.8	63.9	42.1	107
Q13838	Spliceosome RNA helicase DDX39B OS=Homo sapiens OX=9606 GN=DDX39B PE=1 SV=1	22.2	199	143.6	152.2	191.2	182.2	108	58.8	214.9	222.1	36.6	88.5	171.5	98.6	175.4	97.3	142.4	70	115.9	171.3	158.5	220.5	67.7	82.9	109.8	452.6	68.4	355.4	418.3	107.2	132.3	164.5	141.2	167.3	109.8	75.1	121.3	151	172.4	96.6	117.6	163.2	262.4	72.4	79.3	150.4	186.2	133.7
P59665	Neutrophil defensin 1 OS=Homo sapiens OX=9606 GN=DEFA1 PE=1 SV=1	244.7	10.3	100.6	28.1	42.7	96.3	176.7	8.2	57	450.2	9.7	206.6	38.1	25.3	201.9	168.6	96.5	31.6	5.5	61.3	6.9	138.7	44.1	252.8	47	49.7	24	5.1	15.5	26.1	89.2	172.1	57.8	15.7	32.1	284	21.5	82.9	83.4	59.5	107.6	334	60.9	282.8	168	142.3	26.7	39
Q5TZA2	Rootletin OS=Homo sapiens OX=9606 GN=CROCC PE=1 SV=1	82.5	108.1	120.4	17.8	221.9	269.8	121.18	584.3	89.8	262.1	41.2	232.8	59.2	191.7	181.5	99.38	125.8	115.46	77.84	194.22	134.34	374.64	63.3	67.7	15	286.3	56.9	338.16	94.2	19.4	97.6	105.1	34.5	208.7	85.7	30.7	16.6	460.6	366.4	172.3	161.9	128	142.3	80.3	72.46	141.2	117.6	186.2
P68032	Actin, alpha cardiac muscle 1 OS=Homo sapiens OX=9606 GN=ACTC1 PE=1 SV=1	31.8	209.9	346.7	154.3	118.8	137.2	163.1	77	294.8	95	45.7	99	197.1	105.2	134	172.4	119.5	97.9	69.2	157.8	147.5	207.5	64.9	127.1	110.9	523.4	67	218.9	253.2	115.9	117	142.3	178.4	166.9	176.7	136.3	98.6	109.2	131.7	82.5	136.9	76.3	210	89.8	133.1	168	117.2	125.7
A0A087WUZ3	Spectrin beta chain OS=Homo sapiens OX=9606 GN=SPTBN1 PE=1 SV=1	30.4	190.4	124.9	141.9	207.8	178.6	97.9	41	170.5	196.1	50.6	37.6	94.9	82.6	186.2	160.9	99.3	88.4	68.5	234.2	131	271.4	173.6	124.2	74.3	313.8	28.1	336.4	250	81.6	79.1	231.3	103.2	141.6	106.1	68	109.8	172.7	159.6	68.5	91.6	154.1	216.92	98.3	90.3	150.82	123.28	133.72
Q14152	Eukaryotic translation initiation factor 3 subunit A OS=Homo sapiens OX=9606 GN=EIF3A PE=1 SV=1	48.8	286	105	122.3	202.8	237.6	72.6	38.5	156.7	173.3	40	8.2	119.1	59.8	173.7	130	99.8	124.8	70.6	223.1	115.1	318.3	93.5	86.3	85.2	412	43.5	321.8	314.2	103.4	84.8	216.5	178.2	148.2	122.1	60	102.7	221.7	180.7	92.7	68	231.6	53.7	63.9	114	39.5	13.2	66.8
P61158	Actin-related protein 3 OS=Homo sapiens OX=9606 GN=ACTR3 PE=1 SV=3	12.1	202.6	310.2	106.7	108.2	173.1	119.8	38.6	208.6	129.3	17.3	100.5	228.1	94.3	145.7	174.9	149.6	57.5	160.7	112.4	127	229.5	64.1	197.7	97.6	686	39.2	244.7	374.7	59.9	157.5	184.5	161.4	136.8	103.1	119.3	133.8	137.6	147.3	117.3	165.3	107.7	213.5	75.4	180.7	142.9	103.2	127.5
O75083	WD repeat-containing protein 1 OS=Homo sapiens OX=9606 GN=WDR1 PE=1 SV=4	42.8	99.2	131.9	126	318.7	152.6	80.4	68.7	113	234.3	47.3	89.5	144.2	61.7	118.4	125	83.7	139.7	84.5	158.8	80.8	274.2	111.7	82.3	86.1	198.1	100.1	347.9	128.3	83.3	4.5	192.9	164.8	166.8	135.9	99.5	442.1	187.9	149.8	74.4	110.8	147.5	198.9	65.6	87.4	222.7	168.4	79.1
P10599	Thioredoxin OS=Homo sapiens OX=9606 GN=TXN PE=1 SV=3	17	151.5	221.4	196.6	83	193.8	148.7	94.3	249.5	69.9	78.9	152.1	212.3	78.4	202.4	59.1	39.4	65.4	43.6	139.9	72.9	68.9	174.3	39.7	52.1	284.5	39.9	107.8	191.4	126.6	90.5	118.4	145.1	75.2	122.1	58.4	225.8	69.9	89.3	66.1	96.4	134.7	76.6	74.6	47.7	71.3	95.6	92.6
P56537	Eukaryotic translation initiation factor 6 OS=Homo sapiens OX=9606 GN=EIF6 PE=1 SV=1	58.8	241.5	234.5	159.8	137.6	190.8	109.5	41.5	131	158.9	28.3	19.4	134	78.1	177.3	126.5	108.5	120.9	61.3	210.2	141.1	322.4	139.7	91.8	76.4	322	125.5	234.6	273	113.6	133.3	147.8	161	153.3	133.6	82.9	129	210.5	121.4	81	124.1	172.8	196.1	128.2	123.3	158.1	154	143.1
J3KMX3	Alpha-fetoprotein OS=Homo sapiens OX=9606 GN=AFP PE=1 SV=1	232.6	250.6	140.6	183.6	200.1	165.2	198.9	285.7	167.2	155.5	347	125.6	144.9	187.2	140.3	202.1	234.3	373	211.9	249.9	49.5	154	356.1	202.3	405.6	0.4	267.7	147.4	108	0.9	33.9	146.6	205.7	107.2	266.2	202.9	106.4	147.3	87.6	104.2	102.3	221	136.7	141	2.3	112.5	189.3	140.7
Q96C19	EF-hand domain-containing protein D2 OS=Homo sapiens OX=9606 GN=EFHD2 PE=1 SV=1	86.3	223.6	241.3	167.6	203.4	193.9	98.3	24	207.6	163.5	31	13.3	138.7	48.5	200.5	138.3	150.6	92.9	40	274.8	42.9	382.7	2.3	50.4	88.8	325.9	72.6	237.3	246.3	43.9	41.7	200.8	186.9	203.8	131.3	78.2	127.3	153.6	101.5	66.3	117.8	213.1	118.8	159.3	161.8	92.8	4	135.3
Q7Z5L0	Vitelline membrane outer layer protein 1 homolog OS=Homo sapiens OX=9606 GN=VMO1 PE=1 SV=1	520.5	66.6	35.5	14.7	87	67.7	98.2	46.2	93.8	85.1	11.3	69.7	12.3	160.5	57.7	133.9	17.5	92.2	91.6	44	23.2	104.4	123.5	41.4	10.3	238.1	22.4	238.7	83.6	442.1	98	17.1	24.5	22.3	49.5	32.1	17.4	191.6	115.5	107.6	22.3	66.5	137.7	12.3	72.2	41.5	64.6	153.1
A0A6Q8PH84	Ras-related protein Rab-7a OS=Homo sapiens OX=9606 GN=RAB7A PE=1 SV=1	27.6	187.9	190.6	167.8	358.7	169.2	125.9	53.4	201	171.9	28.4	82.2	103.7	137.9	142.9	112.2	113.8	112.1	105.3	131.1	112.8	261.3	103.7	108.8	84.9	305.2	69.5	433	392.9	109.7	130.2	169.4	159.1	149.4	129.6	124.7	178.5	120.7	140.7	85.2	143.4	107	99.4	74	113.4	107.3	134.7	113.7
B4E1Z4	C3/C5 convertase OS=Homo sapiens OX=9606 PE=1 SV=1	176.3	63.7	247.2	68	28.7	105.7	71.1	50.8	108.9	151.4	7.2	29.1	76.6	23	210	454.3	120	27.4	67.7	105.3	96.9	392	444.8	202.2	45.1	107.1	69.2	47	58.8	8.3	133.2	108	66.7	185.1	172	80	31.3	103.9	153	80.8	212.4	159	93.4	60.2	357.1	76.8	77.6	220.9
O00391	Sulfhydryl oxidase 1 OS=Homo sapiens OX=9606 GN=QSOX1 PE=1 SV=3	273.8	25.7	173.5	57.7	53.2	173.1	199.5	82.6	24.2	198.1	32.6	98.1	58.5	59.2	161.6	115.5	60.7	68.7	156.1	69.9	44.1	136.1	139.9	127.7	31.6	214.8	122.6	137	63	217.1	77	84.9	72.5	91.7	77.9	65.6	90.2	173.5	90	146.1	219.8	105.9	96.3	204.7	70.6	54.7	29.4	124.4
A0A1B0GW77	Alpha-aminoadipic semialdehyde dehydrogenase OS=Homo sapiens OX=9606 GN=ALDH7A1 PE=1 SV=1	24.8	43.4	186.2	212.9	417.5	132.8	66	44.7	332.4	268	28.5	71.4	61.9	46.7	302.6	140	41.4	218.3	67.5	158	165.4	445.2	16.4	68.3	41.3	99.2	13.8	235.1	1028.9	47	100.3	233.9	197.5	224.6	100.8	24.7	30.7	80.8	206.4	103.5	48.1	35.3	166.6	95.6	13.9	62.9	104.8	83.6
A0A087X279	Interferon-induced protein with tetratricopeptide repeats 2 OS=Homo sapiens OX=9606 GN=IFIT2 PE=1 SV=1	11.2	224.4	63.5	67.3	26.2	94.9	64.5	81.9	58.5	132.4	105.4	40.7	52.6	123.2	336.2	528.8	277	40.9	146.7	195	453.7	100.2	387.8	41.9	58.6	250.4	14.6	49.3	178.5	8.9	303	89.8	150.3	266.9	148.9	127	39.2	81.4	132.2	30.7	152.6	12.7	236.6	35.3	41.4	141.6	202.8	169.8
P00505	Aspartate aminotransferase, mitochondrial OS=Homo sapiens OX=9606 GN=GOT2 PE=1 SV=3	81	200.7	287.3	315.3	168.3	292.9	157.2	89.4	231.8	342.5	55.9	110.1	201.8	74.6	274.6	176.3	178.7	61.5	71.1	196.6	163	480.1	149.7	79.3	50.5	258	74.4	263.9	325.3	73.8	388.9	169	233.9	208.5	160.4	91.2	114.4	234.1	127.2	118.9	135.7	184.5	205.9	118.3	19.4	188.9	79.3	162.2
P35606	Coatomer subunit beta' OS=Homo sapiens OX=9606 GN=COPB2 PE=1 SV=2	38.2	203.8	106.2	164.2	143.8	180.5	81.9	47.1	167.9	89.2	30	38.2	105.8	81.7	189.9	124.46	87.9	100.48	66.42	198.52	136.34	283.72	247.1	85.92	101.3	462.3	51.9	370.04	339.4	147	66.1	153.6	150.3	170.6	126.9	91.1	173.4	195.6	187	59.9	78.8	112	224.9	102.6	135.7	159.1	91.9	122.2
A0A0A0MSS8	Aldo-keto reductase family 1 member C3 OS=Homo sapiens OX=9606 GN=AKR1C3 PE=1 SV=1	27.8	142.5	100.6	148.8	259.6	168.2	108.9	77.1	161.8	233.6	36.3	63.6	173.7	103.3	139.3	118.5	77.7	108.7	37.4	166.9	150.8	464.1	75.4	57.6	82.3	224.9	90.7	279.5	389.1	208.8	180.3	160.8	167	119.7	110.4	70.7	237.1	143.1	208.9	105	109.9	92.5	202.7	106.6	72.2	67.6	229.8	146.2
P25815	Protein S100-P OS=Homo sapiens OX=9606 GN=S100P PE=1 SV=2	68.1	178	269.9	277	18.8	78.1	107.7	82.9	58.4	132.8	41.2	54.7	145.6	13.4	312.1	168.3	57.4	139.4	21.4	204.1	98.7	387.7	298	99.3	134.5	54.6	81.8	192.9	88.1	56.1	27.7	77.4	89.3	123.2	176.1	112.9	140.2	236.6	81.1	78.1	87	166.1	140.5	130.3	130.5	45.9	39.7	78.9
O75131	Copine-3 OS=Homo sapiens OX=9606 GN=CPNE3 PE=1 SV=1	21.7	268.6	84	274.2	236	156.9	90.6	46.6	255.1	246.5	57.8	218.1	155.6	116.6	138.6	119	171.7	103.7	35.3	174.5	143.6	182.1	88.4	82.6	21.5	310.8	36.2	186.5	323.7	126.2	2.2	106.1	99.9	87.4	57.1	67.4	126.7	233.6	239.2	71.3	83.9	112.1	108.8	108.9	242.4	142.8	233.1	166.1
P98088	Mucin-5AC OS=Homo sapiens OX=9606 GN=MUC5AC PE=1 SV=4	281.4	68.4	58.6	211.3	50.7	28.8	90.1	31.5	36.9	102.2	13.8	46.4	35.7	42.6	146.3	52.3	173.7	91.4	34.9	193.4	39.4	307.7	227.9	87	32.3	100.3	68.1	264.8	44.8	121.3	86.2	81.7	67.2	59.8	49.8	158.9	558	433.2	82	24.4	43.6	56.1	169.3	193.3	21.5	131.3	82.8	118.2
P30043	Flavin reductase (NADPH) OS=Homo sapiens OX=9606 GN=BLVRB PE=1 SV=3	54	177.3	189.2	133.3	168.3	202.7	103.8	62.7	208.9	139	35.4	30.6	69.1	71.6	279.6	101.1	93.1	143.8	76	164.9	96.3	273.8	264.3	78.5	97.8	181.6	57.3	453.2	249.1	84.9	75.6	171.3	143.5	152.6	111.6	71.8	126.6	204.2	131	75.7	137.5	199.6	289	42.9	76.5	131.7	83.8	167.8
Q14764	Major vault protein OS=Homo sapiens OX=9606 GN=MVP PE=1 SV=4	36.2	413	192	116.1	235.6	182.9	131	12	236.6	172	55.9	44.6	215.3	64.3	109.4	63.4	100.6	108.6	32.1	272.1	128.8	443.2	212.7	27.6	78.4	346.9	66.3	283.5	284.3	111.8	106.1	260.3	250	205.5	186.6	109.3	94.9	81.6	173	60.8	54.1	252.7	200.9	139	46.2	122.5	168.7	90.3
P43353	Aldehyde dehydrogenase family 3 member B1 OS=Homo sapiens OX=9606 GN=ALDH3B1 PE=1 SV=1	67.8	182.9	14.3	35.5	291.3	170.1	55.1	55.2	159.6	167	47.7	117.3	63.7	147.5	169.3	26.2	73.2	53.6	203.1	84.9	115.7	191.3	180	44.9	48	227.6	57.6	603.4	290.4	252.2	30.7	164.7	87.2	163.9	29.3	94.3	107.2	347.5	129.7	86	99.6	120.8	156.6	61.2	20.5	86.9	129	140.9
P19971	Thymidine phosphorylase OS=Homo sapiens OX=9606 GN=TYMP PE=1 SV=2	4	253.6	476.6	169.4	76.3	250.7	59.6	16.5	170.3	160	10.7	32	243.4	111.3	114	170.6	169.7	68.9	73.7	230.4	231.3	375.1	228.5	86.4	139.1	434.9	62.2	177.2	255.4	26.5	205.2	161.3	231.9	251.9	174.4	158.8	76.8	122.3	165.1	68.3	170.5	112.6	270.1	11.5	151	182.9	166.9	167.4
Q13200	26S proteasome non-ATPase regulatory subunit 2 OS=Homo sapiens OX=9606 GN=PSMD2 PE=1 SV=3	21.8	206.7	189.1	99.4	170.8	203.6	110.8	54	178.9	209.5	28.6	25.4	183.7	80.7	201.7	78.7	144.3	126.4	83.6	187.3	171.1	228.3	116	37.4	69	394.7	42.9	460	480.5	106.4	38.8	173.9	190.9	186.6	135.5	73.8	142.4	177	187.1	111.8	137.6	68.1	216.9	94.6	129.9	154	160.1	110.4
P01782	Immunoglobulin heavy variable 3-9 OS=Homo sapiens OX=9606 GN=IGHV3-9 PE=1 SV=2	273.4	12.2	205.1	94.8	46.8	156.4	178.7	266.3	27.6	69.5	2.2	42.8	92.7	31.1	155.2	244.9	96.9	26.8	173.8	70.8	67	277.3	66.5	235.8	5.5	309.8	149.2	118	39.8	150.6	225.8	76	80.8	74.9	48.5	82.4	112.3	102.5	139.7	77.5	75.9	264.7	31.1	158.9	312.7	77.8	59	158.4
P26640	Valine--tRNA ligase OS=Homo sapiens OX=9606 GN=VARS1 PE=1 SV=4	35.6	225.6	212.8	126.3	223.1	190.2	111.4	49.4	239.6	184.5	36.6	46.5	162.6	79.2	229.5	131	135.7	149.9	80.6	205.7	136.9	256	115	100.1	98.1	447.9	18.6	360.7	388.1	76.6	63.9	230.7	166.5	193.9	127.8	61.9	75.4	155.2	180.4	75.1	144	192	233.1	54	103.9	48.1	2	50.1
P02533	Keratin, type I cytoskeletal 14 OS=Homo sapiens OX=9606 GN=KRT14 PE=1 SV=4	138.3	142.4	51.7	299.5	39.2	187.6	138.9	115.1	91	249.5	37.2	125.4	33	13.9	24.5	185.2	190.4	79.3	160.8	70.3	10	204.6	82.9	100.3	19.9	84.1	454.1	61	29.1	45.5	20.6	82.7	161.4	204.6	112.2	64.7	47.1	158.2	210.4	27.5	69	123.8	61.4	161.4	459.4	94.4	20.8	65.3
P01033	Metalloproteinase inhibitor 1 OS=Homo sapiens OX=9606 GN=TIMP1 PE=1 SV=1	253.3	44.5	179.9	110.5	14.7	132.3	216	253.8	47.6	81.5	20.4	101	43	91.1	237.5	143.5	91.7	45.3	204.1	83.6	50.9	85.2	154.1	188.1	50.3	169.1	95	162.5	29	123.2	87.2	67.5	101	148	124.3	106.6	236.8	117.6	95.6	162.9	143.7	119.7	53.36	181	30.4	52.7	39.16	90.7
P10253	Lysosomal alpha-glucosidase OS=Homo sapiens OX=9606 GN=GAA PE=1 SV=4	108.1	137.6	153.3	121.9	183.6	134.3	128.9	74.1	222.9	172.5	107.9	26.4	128.4	124.8	232.3	32.6	71.8	117.1	35.6	260.1	114.3	434.6	143	32.7	27.9	216.5	132.3	231.7	503.7	91.7	93.4	77.5	155.4	121.1	158.3	87	111.3	231.9	199.7	155	194.5	62.4	82.7	54.9	72.42	58.5	113.6	114.3
M0R0R2	40S ribosomal protein S5 OS=Homo sapiens OX=9606 GN=RPS5 PE=1 SV=1	31.4	234.6	112.4	113.7	156.1	296.3	95.3	33.1	274.8	92.8	23	36.8	183.8	56	123.8	80.5	204.3	104.6	83.7	201.2	127.7	316.6	20.8	48.4	97.3	170	59.2	375.5	296	393	9.8	198.2	119.6	130.3	78.7	91.2	79.7	121.8	161.8	92	70.9	163.4	194.6	78.4	34.2	69.2	44.3	151.9
P23381	Tryptophan--tRNA ligase, cytoplasmic OS=Homo sapiens OX=9606 GN=WARS1 PE=1 SV=2	4.4	305.5	400.4	86.1	28.7	262.1	27.4	20.9	331.3	107.1	4	31	201.8	37.1	146.3	189.5	165.6	69.8	87.7	234.5	318.5	492.7	525.1	39.6	133.7	249.1	59	73.3	205.3	22.8	299.3	141.3	162.5	353.1	234.5	147.9	122.6	250.7	201.1	62	221	43	244.8	26.4	92.3	175.3	221.8	189.3
P04004	Vitronectin OS=Homo sapiens OX=9606 GN=VTN PE=1 SV=1	54.8	78.5	81.4	89.8	72.1	119.4	86.3	59.8	102.1	110.3	51.1	153.1	120	85.8	164.7	144.7	80.6	74.1	65.3	85.4	95.2	110.3	52.9	112.3	90.4	120	78	58	90.1	57.2	84.1	117.1	92.6	123.5	107.2	115.8	62.9	66.8	120.9	141.3	122.2	219.2	38.5	47.4	409.2	69.2	71.5	72.8
Q9UJU6	Drebrin-like protein OS=Homo sapiens OX=9606 GN=DBNL PE=1 SV=1	53.2	242.4	198.56	127.46	97.6	145.4	117.9	63.86	167.58	140.3	53.64	55.74	144.44	139.2	250.6	154.1	74.6	91.9	58.1	170	126.4	258.8	159.6	132.7	157.4	448.7	55.2	188.3	68.8	84.9	81.4	97.6	151.1	116.8	129.4	135.8	62.8	69.7	97.5	131.7	96.9	171.7	120.8	31.9	140.6	80	13.5	100.6
P31946	14-3-3 protein beta/alpha OS=Homo sapiens OX=9606 GN=YWHAB PE=1 SV=3	69.2	180.5	244.8	160.4	179.2	139.4	108.1	54.1	329.1	139.8	31.1	28.3	145.5	58.5	194.9	135.6	121.6	86.7	50.8	145.3	124.3	385.3	195.9	73.7	134	366.4	63.9	411.2	327.3	75.4	89.7	206.5	144.4	157.6	141.1	61.9	76	141.6	96.7	64.2	121.6	149.2	255.3	82.2	49.3	106.7	205.6	159.7
P62714	Serine/threonine-protein phosphatase 2A catalytic subunit beta isoform OS=Homo sapiens OX=9606 GN=PPP2CB PE=1 SV=1	24.7	247.9	247	94.9	211.3	91.5	133.2	46.9	215.2	152.9	31.2	87.7	244.8	76.6	189.6	105.6	111.7	119.3	52.6	203	186.1	241	120.7	86.6	136	436.1	51.5	377.2	304.3	87.3	120.6	191.9	170	180	125.2	86.1	172.9	126.2	156.5	101.1	133.5	141	255	96.2	72.3	147	161.8	131.8
P55072	Transitional endoplasmic reticulum ATPase OS=Homo sapiens OX=9606 GN=VCP PE=1 SV=4	38.5	177.9	120.2	115.8	193.9	127.7	90.2	75.8	157.1	157	69	155.5	135.7	92.4	206.5	90.8	97.1	119.5	80.4	175	157.2	320.7	174.7	58.9	74.9	344.3	60.2	400.8	318.8	47.1	90.5	158.3	133.8	123	120.2	64.1	103.9	135.7	125.9	85.8	102	139.9	174.9	40.9	43	87.9	84.9	69
P40394	All-trans-retinol dehydrogenase [NAD(+)] ADH7 OS=Homo sapiens OX=9606 GN=ADH7 PE=1 SV=2	75.1	152.3	170.8	117.5	264.2	240.7	92.7	93.9	159.2	175.4	70.6	86.7	144.9	57.6	190.9	91.4	67.2	125.4	65.8	153	95.3	299.5	250.9	61.5	123.6	101	80.3	425.5	119.6	125.2	103.2	181.5	164.2	150.1	170.9	71.8	176.5	155.3	121.2	74.1	153.6	228.4	293.8	117.7	28.6	184.3	128.5	110.6
P29508	Serpin B3 OS=Homo sapiens OX=9606 GN=SERPINB3 PE=1 SV=2	34.1	323	117.7	82.3	163.4	161.7	63.9	63.2	359.7	170.7	8.4	95	114.5	83.2	310	59.1	64.6	90.3	50.7	186.7	203.2	379.8	130.6	45.3	100.3	117.9	81.5	412.5	204.2	67.5	98.1	116.8	123	155.5	162.6	23.4	84.8	206.3	149.4	163.6	167.1	127.1	253.9	92.2	61.9	129.4	151.3	84.3
P35908	Keratin, type II cytoskeletal 2 epidermal OS=Homo sapiens OX=9606 GN=KRT2 PE=1 SV=2	135.7	49.1	58.5	117.3	48.5	79.6	91.9	132.1	55.2	28.4	25.4	122.6	36.2	31.4	29.2	177.4	72.7	177.7	91.8	74.2	25.8	112.1	73.8	229.9	11.4	135.3	88.5	38.3	24.6	115.6	21.1	80.1	166.7	110.4	87.2	74.9	71.4	101.5	71.6	47.5	72.9	64	80.1	151.9	41.6	87.7	69.4	85.6
G3V180	Dipeptidyl peptidase 3 OS=Homo sapiens OX=9606 GN=DPP3 PE=1 SV=1	61.7	154.1	37.1	25	193.1	155.3	21.9	13.5	30.5	233.2	7.4	4.6	23.8	169.2	110.7	52.5	106.2	66.7	88.8	155.5	153.7	281	101.4	59.5	113.7	152.3	101.3	275.6	239.8	88.3	3.6	221.7	153.8	154.4	132	84.3	141.2	113.6	149.7	81.2	140.4	140.7	176.82	88.24	53.2	152.5	132.06	83.34
P07858	Cathepsin B OS=Homo sapiens OX=9606 GN=CTSB PE=1 SV=3	95.9	176.2	178.1	122.1	224.2	181.3	141.2	130.8	149.8	141.8	38.3	48.1	144.9	70	210.5	131.4	61.9	166.4	75.4	177.8	117.9	359.9	140.7	63.3	71.1	169.4	84.8	259	306.9	104.4	151	176.1	100.1	171.2	152	69.3	146.6	235.6	150.1	99.6	214	171.6	162.6	110.3	73.4	83.9	109.5	101.6
A0A075B6R9	Probable non-functional immunoglobulin kappa variable 2D-24 OS=Homo sapiens OX=9606 GN=IGKV2D-24 PE=1 SV=1	251.28	24.4	81.3	35.8	43.22	129.8	77	158.4	34.1	81.14	7.7	38.3	32.9	41.4	102.78	116.6	65.88	22.6	77	38	29.1	178	107.88	162	34.6	70.04	89.92	75.8	21.1	272.2	175.4	108.9	42.2	58	30.3	75.4	44.9	101.3	143.4	30.2	93	341.3	62.4	144.4	167.4	87.9	94	149.5
O43175	D-3-phosphoglycerate dehydrogenase OS=Homo sapiens OX=9606 GN=PHGDH PE=1 SV=4	23.3	255.4	31.7	112.8	575.7	237.8	55.3	63.7	345.9	123.5	29.4	25.9	113.7	132.2	165.9	13.2	29.7	107.3	97.3	62.2	300.9	94.3	15.1	11.8	104.4	294.4	21.5	839.6	606.3	137.42	48.6	184.5	212	239.2	46.2	39.2	37.6	50.4	176.2	62.9	102.5	99.1	119.8	56.6	63.72	63.7	140.7	104.5
P13796	Plastin-2 OS=Homo sapiens OX=9606 GN=LCP1 PE=1 SV=6	10.7	133	116.1	27.7	9	143.5	50.8	11.1	62.8	26	4.9	30.4	62	79.3	30.8	294.4	62.6	68.8	32.6	85.4	88.5	302	31.9	237.3	108.3	289.1	11.2	79.3	240.4	11.8	160.5	46	46.4	55.4	47	50.6	54.9	107.6	39.5	20.4	51.9	110.6	118.4	57.9	253.5	139.9	58.5	147.3
A0A0J9YY99	Ig-like domain-containing protein (Fragment) OS=Homo sapiens OX=9606 PE=1 SV=1	287.8	7.5	236.6	94.7	20	130.7	167.7	210.6	39.6	52	14.1	103.9	74.7	116.3	120.4	188.2	57.8	26.3	232.5	76	34.7	152.1	286.3	379.1	12.1	141.1	241	64.2	54.1	144.5	188.8	128	56	79.3	45	82.1	76.9	98.6	142	62.9	82	299.6	65.3	198.9	242.3	64.9	28.6	146
A0A0B4J231	Immunoglobulin lambda-like polypeptide 5 OS=Homo sapiens OX=9606 GN=IGLL5 PE=1 SV=1	885.7	20.4	186.2	59.8	18.1	43.9	113.6	216	36.9	59.8	6.4	114.6	55.6	48.5	56.2	61.5	31.3	37.1	69.5	44.8	34.8	53.2	192	92.8	34	67.1	91.5	38	24.3	173.9	214.5	95.9	108.6	123.4	52.6	114.1	72.5	116.1	172.5	80.5	98.6	494	56.3	227.5	228.3	123.5	26.1	108.9
P09972	Fructose-bisphosphate aldolase C OS=Homo sapiens OX=9606 GN=ALDOC PE=1 SV=2	53	250	157.7	91.9	134.3	185.3	140.9	72.4	234.1	91.3	54	61.9	127.3	42.8	114.1	119.1	119.3	107.5	70.02	154.66	125.36	273.46	117.5	89.66	81.5	396.2	51.1	359.72	285	81.3	88.9	179.9	133.7	118.4	92.5	97	55.9	149.3	133.7	94.5	114.3	149.9	202.8	110	93.8	125.6	141.02	120
P08727	Keratin, type I cytoskeletal 19 OS=Homo sapiens OX=9606 GN=KRT19 PE=1 SV=4	70	82	139.3	227.4	158	229	77.3	71	306.9	278.1	51.5	110.2	206.4	118.2	323.5	137.1	109.9	50.7	73.5	191.6	145	338.7	177.1	85.1	83.1	184.1	42.1	284.3	207.4	98.2	180.3	187.4	104.9	134.1	180.8	63.2	159.1	337.3	285	134.2	94.7	157.1	176.1	148.4	65.3	164	171.6	127.2
P52895	Aldo-keto reductase family 1 member C2 OS=Homo sapiens OX=9606 GN=AKR1C2 PE=1 SV=3	209.4	63.5	55.8	249.2	112.6	185.2	124.5	94.6	106.3	236	38.9	42	158.4	31.4	131.4	86.3	64.7	89.1	42.9	249.2	155.8	419.7	493.9	42.4	119	128.52	93.6	271.6	125.1	231	81.9	89.5	133.2	95.8	95.4	13.8	224.2	340.2	207.8	83.2	163.5	193.7	384.4	125.1	58.9	49.2	51.9	242.1
P50995	Annexin A11 OS=Homo sapiens OX=9606 GN=ANXA11 PE=1 SV=1	40.9	228.6	50.9	152.8	179.2	161.2	68.6	36.5	185.7	219	56.4	168.9	115.1	58.2	78.7	68.2	173.8	57.2	77.3	183.6	126.3	311.6	69.7	20.2	71.2	426.7	37.6	269	224.4	99	37.6	171.5	185.6	224.6	79.2	88.9	191	337.5	146.1	81.2	56.7	122.9	126.2	58.8	138.9	372	55.8	110.9
P28072	Proteasome subunit beta type-6 OS=Homo sapiens OX=9606 GN=PSMB6 PE=1 SV=4	49.7	249.5	31	129.2	192.6	179.7	113.1	87.6	182.8	157	53.1	13	66.2	19.6	193.8	150.7	60.6	123.6	98	213.9	203.7	229.7	235.7	90.7	47.4	194.7	85.1	397.8	316.1	80.1	32	182.5	143.4	205.2	67.1	38	107.7	161.9	131.1	106	76.9	290.9	156.9	129.2	63.4	45.1	69.3	126.6
O75874	Isocitrate dehydrogenase [NADP] cytoplasmic OS=Homo sapiens OX=9606 GN=IDH1 PE=1 SV=2	22.8	195.6	120.7	144.3	273.7	147.9	84.5	53.6	196.5	164.8	46.6	63.2	116.5	109.3	198.4	70.2	77.2	97.8	47.4	162.1	225.5	370.8	105.2	59.1	63.7	210.2	102	386	449.9	114	158.7	152.9	158.1	146	112.5	69.7	99.6	177.9	175	121.9	119.5	86.3	258.5	87.1	82.5	163	166.2	96.6
Q16881	Thioredoxin reductase 1, cytoplasmic OS=Homo sapiens OX=9606 GN=TXNRD1 PE=1 SV=3	59.8	183.7	109.3	117.2	217.5	173.8	88.6	67	97.9	197.4	46.1	65.2	122.8	79.8	215.2	87.2	53.6	100.3	62.1	149	75.9	296.5	268.8	49.2	86.6	263.1	51.7	517.2	222.8	144.2	63.2	177.1	171.9	133.9	156.6	78	187.7	162.4	162.5	107.5	146.5	293.1	234.3	136.9	31.2	113.2	127.2	191.2
P25786	Proteasome subunit alpha type-1 OS=Homo sapiens OX=9606 GN=PSMA1 PE=1 SV=1	45.1	273.3	168.4	111.6	176.4	119.1	96.2	49.2	179	148.9	38.7	36.1	128.1	135.6	198.9	117.6	116.1	115.5	78.7	173.7	180.4	293.3	145	88.8	92.3	337.6	69.7	326.6	365	104.7	165.8	174.4	153.2	153.6	114.7	83.7	164.6	155.5	147.8	100.9	143.9	131.1	195.3	84.2	90.6	153.8	140.8	122.8
Q6P5S2	Protein LEG1 homolog OS=Homo sapiens OX=9606 GN=LEG1 PE=1 SV=2	229.5	14.4	76.2	74.5	76.1	163.4	762.9	130.3	45.9	83.9	5	24.1	57.5	127.2	113.1	143	118.1	8.1	151.4	41.7	47.7	48.6	169.8	92.5	40.6	241.6	251.6	125.7	72.7	259.3	89.9	87.5	78.5	11.7	37.9	19.6	202.7	185	26.2	390.2	149.4	25.5	46.6	158.2	42.7	44.2	20.5	49.6
H7C2N1	Prothymosin alpha (Fragment) OS=Homo sapiens OX=9606 GN=PTMA PE=1 SV=1	37.8	329.7	98.5	156.2	127.5	110.5	101	78.6	256.6	131.3	34.2	68.1	147.8	39.3	140.4	90.8	131.6	93.5	91	190.6	232.4	332	63.8	43.8	141.7	545.1	57.4	431.6	178.7	95.96	20	146.3	217.4	253.9	171.9	64.4	21.2	83.4	118.9	89.1	80.6	149.8	451.6	153.7	90.82	0.3	83.3	73.3
P00966	Argininosuccinate synthase OS=Homo sapiens OX=9606 GN=ASS1 PE=1 SV=2	99	200.7	222.3	77.6	170.4	216.3	96.8	32.3	189.2	112.2	26.3	41.4	99.1	83.8	195	133.6	123.2	87.9	49.6	193.4	101.3	299.9	186.1	58.6	95.2	164	77.3	263.4	167.5	109.6	133.3	144.7	162.6	158.7	169.3	117.4	63.1	213.5	177.8	114.1	111.5	148	229.2	56	175.5	158.9	179.2	153.1
Q9UGM3	Deleted in malignant brain tumors 1 protein OS=Homo sapiens OX=9606 GN=DMBT1 PE=1 SV=2	166.8	11.8	23.1	100	30.2	112.9	72.7	281	21.4	60.7	22.2	90.5	28.5	13.7	118.4	29.1	105.3	14.5	88.6	26.9	18.9	13.1	52.7	80.7	11.4	264.2	31.9	45.7	2.9	243.3	66.2	30.7	46.7	27.4	30.5	32.8	39.7	35.3	54	120.5	94.6	14.7	22.8	31.7	59.2	36	21.7	70.8
P47755	F-actin-capping protein subunit alpha-2 OS=Homo sapiens OX=9606 GN=CAPZA2 PE=1 SV=3	38.8	228.6	175.2	123.3	109.9	173	87.9	43.4	153.7	118.6	30.6	70.9	139.8	84.2	168.4	129.7	162	104.7	63.3	173.6	144.9	308.3	150.2	107.7	112.8	460.4	52.5	291.9	263.7	86.9	122.2	175.7	171.5	159.1	128.2	117.6	118.3	183.9	166.6	106.6	136.1	168.9	215	106.5	164.5	130.1	130.4	153.9
P31150	Rab GDP dissociation inhibitor alpha OS=Homo sapiens OX=9606 GN=GDI1 PE=1 SV=2	16.1	199.5	157.8	84	120.9	57.7	123.8	76.8	182.7	83.8	54.5	96.5	190.6	139.1	116.5	83.6	66.5	110.1	120.2	150.6	163.4	233.1	75.9	58.5	84.3	233.8	27.9	468.8	477.3	85.6	109.8	167.3	121.1	134.9	82.4	65.9	146.5	149.1	107	66.7	97.6	129.6	208.9	53.8	84.3	126.6	169.5	123.6
P01834	Immunoglobulin kappa constant OS=Homo sapiens OX=9606 GN=IGKC PE=1 SV=2	314.6	18.2	212.7	101.4	31.4	137.6	167.5	247.1	50.7	118.5	3.7	131.9	102	73.4	96	208	56.4	25.2	173.4	69.4	42.9	210	74.6	306.6	57.2	188.5	149.2	73.2	31	97.2	177.3	131.6	73.7	92.4	62.6	85.3	102.6	111.1	121.3	75.2	101.9	245.5	55.1	194.2	102.6	57.4	51.4	96.1
Q13740	CD166 antigen OS=Homo sapiens OX=9606 GN=ALCAM PE=1 SV=2	61.2	271.3	144	79.2	193.4	171.4	119.5	67	94.9	108.6	23	48.7	116.7	116.1	231.2	85.9	50.3	130.7	41.3	171.5	75.2	248.5	307.8	76.6	104.5	162.2	35.7	317.9	313.7	109.2	61.5	221.7	142.2	148.4	108	68.9	143.2	215.6	110.5	67.3	126.2	121.1	187	119.6	57.2	102.9	93.7	137.1
O75390	Citrate synthase, mitochondrial OS=Homo sapiens OX=9606 GN=CS PE=1 SV=2	78.2	194.8	281.3	323.2	153.8	345.6	143.1	84.5	215.7	320.2	73.6	97.9	172.2	71.3	217.4	185.5	225.1	84.5	63	217.3	116.7	516.8	133.3	40.8	58.2	353.5	77	261.9	285.1	17	173.3	197.8	248.1	238.7	141.9	92.6	82.5	211	181.5	153.2	121.2	233.6	305.1	167.4	15	194.4	175.8	110.1
P31947	14-3-3 protein sigma OS=Homo sapiens OX=9606 GN=SFN PE=1 SV=1	121	251.9	261.4	219.4	104.3	168.4	122.9	29.9	283.2	199.3	16.2	6.2	180.5	58	121.3	164.5	116.3	60.9	97.6	291.1	137.1	310.1	92.8	31.5	51.1	87.5	294.5	227.6	216.6	64.2	210.9	86.4	147.2	97.3	84	34.9	137.3	132.3	110.8	113.1	72.7	184.1	96.8	127.1	158	260.6	124.3	88.6
A0A4W8ZXM2	Immunoglobulin heavy variable 3-72 OS=Homo sapiens OX=9606 GN=IGHV3-72 PE=1 SV=1	605.3	6.4	53.7	52.9	8	64.9	170	215.2	29	78.4	10.6	109.9	59.9	41.6	63.7	155.5	31.4	24.5	296	68.8	35.3	140.3	126.9	403.3	15.9	44.5	319.4	63.7	6.7	133.9	313.9	117.7	60.5	58.3	27.7	52	38.4	80.2	66.5	26.7	79.1	303.8	56.5	352	275.6	23.8	22.7	88
Q86VP6	Cullin-associated NEDD8-dissociated protein 1 OS=Homo sapiens OX=9606 GN=CAND1 PE=1 SV=2	10.8	192.3	214.9	122.1	202.9	174.4	161.3	74	121.5	231.9	21.7	107.4	199.9	88.1	169.7	96.5	96.4	87.6	66.3	212.1	222.7	187.2	138.6	24.6	72.8	414.9	23.2	515.6	478.2	37.4	122.58	175.9	148.3	165.1	88.6	65.9	156.3	192.7	164.3	86.1	120.5	104.3	313.5	39.8	38.4	229.9	212.2	57.9
A0A075B7B8	Immunoglobulin heavy variable 3/OR16-12 (non-functional) (Fragment) OS=Homo sapiens OX=9606 GN=IGHV3OR16-12 PE=1 SV=1	714.1	26.2	202.9	65.6	20.2	143.7	152.7	236.3	37.2	99.8	4.3	84.1	70.2	54.2	85.8	223.9	34.2	20	177.4	63.1	40.9	191.9	138.4	343.6	38.4	113	88.7	75.2	31	331.1	244	149.9	83.1	106.1	62.2	103.1	94.1	159.6	118.5	59.7	115.3	317	65.2	197.7	232.5	64.6	15.4	95.4
P08729	Keratin, type II cytoskeletal 7 OS=Homo sapiens OX=9606 GN=KRT7 PE=1 SV=5	71.2	74.5	103.6	269.9	180	317.3	84.3	61.8	289.9	322.4	25.4	92.3	214.9	119.5	210.9	101.2	137.4	49.9	33.9	155.3	94.6	325.9	117.6	61.5	101	222.9	24.2	227.8	104.9	87.7	190.7	144.9	91.6	122.7	128.8	69.7	155.4	324	208.7	242.3	38	179.7	175.4	126.2	56.1	126.2	179.4	144.8
Q12906	Interleukin enhancer-binding factor 3 OS=Homo sapiens OX=9606 GN=ILF3 PE=1 SV=3	42.5	226	159.2	124.4	234.7	205.7	81.5	52.1	177.5	194.2	36.2	28.7	119.3	95.3	221.1	150.2	124	156.3	71.9	239.5	96.6	305.3	87.9	78.5	99.8	336.3	31	305	351.3	86.7	23.7	213.3	97.6	125.8	89.8	61.8	71.4	169.3	128.9	56.8	112.6	227.3	248.9	69.8	135.2	67.7	73.8	168.6
Q12792	Twinfilin-1 OS=Homo sapiens OX=9606 GN=TWF1 PE=1 SV=3	17.7	146.8	131.3	101.4	193.8	119.6	103.2	77	142.2	170.3	40.9	33.9	109.3	208	219.4	116.8	106.3	110.3	103.6	175.5	152	175.7	209.9	84.8	92.38	256.5	26.3	386	268.2	101.22	76.3	160.5	125.2	126.8	84	41.8	145.8	173.1	134.7	112.7	143.1	168.7	183.7	76.8	73.06	168.8	138.9	108
P26373	60S ribosomal protein L13 OS=Homo sapiens OX=9606 GN=RPL13 PE=1 SV=4	16.9	342.9	33.3	228	358.9	378.3	37.6	13.5	290.3	94	18.3	55.9	211.1	26.7	82.3	71.5	182.7	34	52.3	214.5	131.3	242.6	94.66	20.9	68.2	544.8	40.1	523.7	329.1	119	42.6	137.3	204.9	179.1	37.4	74.8	60.3	107.6	256.3	41.9	27.6	67.5	259.9	42.8	81.16	90.8	59.6	82.5
P08133	Annexin A6 OS=Homo sapiens OX=9606 GN=ANXA6 PE=1 SV=3	14.2	41.1	36	78.7	41	131.2	69.9	9.2	208.3	96.1	23.2	246.1	83.4	65.5	29.5	34.9	232.7	48.6	33.6	68.9	70.2	152.6	31.5	37.1	16.6	940.9	7.3	86.1	422.8	85.6	83.9	94.2	117.8	119	51.5	156.7	198.7	154.5	197.9	51.9	71.8	24.8	232.6	59.1	171	251.9	161	171.9
P27695	DNA-(apurinic or apyrimidinic site) endonuclease OS=Homo sapiens OX=9606 GN=APEX1 PE=1 SV=2	17.1	96.5	225.2	87.5	284.9	290.9	139.4	36.7	270.9	214.7	23.4	57.9	204.2	55.1	152.3	92.14	80	95.12	86.28	155.38	152.96	244.36	59.6	66.64	54.6	502	11.6	380.44	559.5	93.92	136.76	245.9	95.3	212	46.9	53.8	82.7	69.9	160.6	77.6	140.6	109.4	106	118.2	83.62	130.3	253.3	193.2
Q96PD5	N-acetylmuramoyl-L-alanine amidase OS=Homo sapiens OX=9606 GN=PGLYRP2 PE=1 SV=1	34.8	57	37.1	31.9	25	56.5	40.9	21.4	27.2	65.7	28.6	18.8	43.5	44.1	75.9	60.2	36.7	34.9	25.2	34.9	34.8	77.9	37.6	69.5	63.3	9	56.9	24.5	26.8	96.5	50.1	72.1	45.6	61.9	53.1	54.6	35.5	32.2	92	59.8	73.8	61.6	32.8	7.2	91.1	45.2	20.7	33.4
O76015	Keratin, type I cuticular Ha8 OS=Homo sapiens OX=9606 GN=KRT38 PE=1 SV=3	23.3	93.96	123	126.5	216.4	190.58	84.6	90.6	392.8	281.3	8	120.6	230.8	138.12	342.2	100	74.3	38.1	109.8	147.9	177	306.2	99.8	24.7	68.36	323.7	16.3	560.2	395.86	161.1	173.5	90.3	41.6	80.2	113.8	55.38	183.4	273.32	197.6	103.8	81.9	112.4	150.8	123.8	38.3	181.5	284.2	143.8
P48594	Serpin B4 OS=Homo sapiens OX=9606 GN=SERPINB4 PE=1 SV=2	51.2	406.6	133.8	113.9	62.3	96.8	82.4	60.8	111.5	198.4	12.9	10.9	78.2	32.2	259.7	136.5	48.8	43.2	53	302.9	151.2	381.7	50.4	90	52.1	73.9	215.8	132.9	118.3	35.7	719.2	119.3	147.2	125.1	256.2	43.3	213.1	114.8	179.7	104.1	111.6	224.8	217	173.5	78.8	165.2	192.3	90.2
P12724	Eosinophil cationic protein OS=Homo sapiens OX=9606 GN=RNASE3 PE=1 SV=2	92.2	154	108.2	105	192.5	128.3	137.9	139.5	88.4	100.3	187.8	203.9	179.2	214.4	6.5	109.6	171.2	156.1	134.1	139.1	144.3	88.4	131.3	118.7	162.7	3.8	193.1	96.9	107.6	111.8	53.7	38.3	53.8	43.3	69.3	95.5	170.8	86.6	36.5	67.8	49.7	69.9	112.7	105.6	45.6	105.3	148.1	126
P14625	Endoplasmin OS=Homo sapiens OX=9606 GN=HSP90B1 PE=1 SV=1	84.5	229.9	261.4	238.5	156.7	247.6	179	97.5	327.8	220.7	35.3	56.1	225.9	64.1	208.6	148.9	127.1	88.2	57.6	157.7	78.1	416.7	212.1	108.6	51.9	280.5	89	292.2	563.3	101.1	258.9	176.6	144	144.6	135.3	84.8	129	121.3	117.4	62	141.5	76	133.2	70.1	68.4	167	124.5	165.8
P13010	X-ray repair cross-complementing protein 5 OS=Homo sapiens OX=9606 GN=XRCC5 PE=1 SV=3	7.3	165.1	71.8	194.8	195.9	176.5	78.6	33.3	216.6	149.1	68.3	46.4	135	148.8	115.4	89.7	156	100.8	110.5	184.9	151.8	133.3	101.3	35.4	113.5	524.7	29.6	546.6	474.5	166.7	143.7	122.3	121.1	154.8	34.6	67.6	63.3	117.5	176	67.7	54.7	94	259.8	61.8	51.1	229.1	279.2	154.9
A0A3B3ITK7	Phosphoglucomutase-1 OS=Homo sapiens OX=9606 GN=PGM1 PE=1 SV=1	74.3	105.8	175.6	103.5	189.9	123.1	92.7	56.3	149.7	192.2	16	12.6	97.3	55.5	207.9	162.2	88.8	107.5	83.8	162.2	50.9	344.5	372.5	143.5	133.3	144.4	70.5	442.3	317.3	4.3	30.4	200.6	136.6	197.7	156.9	70	65.6	201.2	166.7	78.1	127.6	161.6	201.3	106.4	615.6	51.7	40.4	64.2
P15531	Nucleoside diphosphate kinase A OS=Homo sapiens OX=9606 GN=NME1 PE=1 SV=1	80.2	211.8	172.8	180.4	122.2	155.6	105.3	28.7	173.6	127.8	42.9	120.5	153	94.6	168.8	124.6	98.6	100	67.7	296.4	146	304.8	383.3	62.1	89.7	256.2	56	251.8	337.6	114	130.1	143.3	106.4	128.4	132.4	60.3	184.2	197.3	88	51.3	87.2	136.6	206.3	115.5	61.1	118.8	322.7	153.3
P18754	Regulator of chromosome condensation OS=Homo sapiens OX=9606 GN=RCC1 PE=1 SV=1	40.7	180	169.3	123.2	199.5	203.7	132.2	60	132.1	130.4	57.4	44	132.4	124.4	190	108.62	128.5	108.98	70.98	193.78	174.38	259.34	127.9	58.18	138.2	318.6	61.2	394.72	269.4	76.8	111.1	154.2	112.3	113.3	131	78.8	112.8	106.3	147.5	133.2	141.5	171	292.1	62.1	34	224.4	165.5	132.3
P19823	Inter-alpha-trypsin inhibitor heavy chain H2 OS=Homo sapiens OX=9606 GN=ITIH2 PE=1 SV=2	144.3	156.6	108.7	126.7	170.7	152.4	133.3	145.3	100.1	125.5	198.5	200	181.9	144.2	141.5	107.1	147.1	143.3	102.9	102.4	201.4	89.3	189.9	103.3	241.3	29.9	155.5	76.1	92.8	43.1	210.3	101.7	180.4	132.4	159.4	201.7	114.9	104.2	97.9	189.9	128.7	114.9	59.9	113.9	244.2	104	107.4	131.2
P05164	Myeloperoxidase OS=Homo sapiens OX=9606 GN=MPO PE=1 SV=1	81.8	42.9	61.3	45.2	74.5	93	168.7	15.3	90.6	331.9	16.6	201.3	82.2	27.5	88.2	150.6	136.9	22	11.3	103.6	21.3	203.5	63.8	306.1	61.4	144.9	72.7	13.1	73.6	46.8	99.5	197.4	71.7	65	13.9	202.4	21.6	93.4	109	41.6	58	191.4	65.9	338.5	246.3	99.9	59.2	42.9
A0A087X2I1	26S proteasome regulatory subunit 10B OS=Homo sapiens OX=9606 GN=PSMC6 PE=1 SV=1	14.3	221.1	189.6	143.1	237.6	229.1	125.6	48.1	161.6	163	12.1	7.8	152.4	40.7	192.8	120	107.9	136.2	92.2	193.7	184.7	266.1	54.9	40.1	81.5	488.1	52.5	434.3	357.7	202.6	129.6	176.1	198.1	169.9	119.4	64.4	63	162.5	196.9	104.5	142	161.2	246.8	48	30.7	186.9	230.5	77.1
Q9NP55	BPI fold-containing family A member 1 OS=Homo sapiens OX=9606 GN=	107.9	8.2	148.3	11.4	112.2	293.7	10.3	495	127.2	260.1	4	24.7	83.4	85.2	90.3	142	62	16.3	122.4	8.3	28	7.8	288.6	28.6	18.5	26.3	177.8	211.4	28.5	215.4	103.3	5	97.5	36.8	90.3	5.6	70.4	12	181.1	59.5	114.1	6.6	83	81	43.9	19.3	29.1	58.9
A0A2R8YDT1	Glutamine synthetase OS=Homo sapiens OX=9606 GN=GLUL PE=1 SV=1	46.6	86.8	135.6	163.4	118.4	198.3	80.9	17.4	143.2	259	21.9	53.8	203.6	49.3	151.5	158.9	124.2	100	34.1	263.3	147.4	384.3	110.5	39	88	157.9	148.4	146	118.2	133.7	166.3	159.1	129.7	187.6	94.1	69.8	182.4	178.2	178.9	72.9	81.2	223.4	202.1	83.4	138.6	187.7	182.1	103.3
P04075	Fructose-bisphosphate aldolase A OS=Homo sapiens OX=9606 GN=ALDOA PE=1 SV=2	72.9	210	174.1	134	178.7	159.8	117.6	60	168.7	135.1	42.8	55.9	152	73.7	166	83.3	99.8	96.7	65.4	112.8	107.7	159.5	222.8	76.3	103.7	266	85.1	118.2	220.8	68.4	95.7	170.9	171.8	153.4	104.1	78.3	132.9	132.1	133.9	88	98.9	217.3	235.7	118.3	127.6	174.3	151.7	146.4
P45974	Ubiquitin carboxyl-terminal hydrolase 5 OS=Homo sapiens OX=9606 GN=USP5 PE=1 SV=2	36.9	183.9	179.1	131	220.6	193.8	105.5	26.3	193.9	171.8	11.5	56.5	125.8	83.3	218.9	84.2	116.8	153	50.8	191.9	98.5	354.9	155	21.5	103	341.8	61	422	352.3	61.1	39.6	192.8	173	180	121.2	83.9	86.7	124.7	171.9	109.1	129.4	110.1	245.9	58.5	57.6	103.9	62.3	162.9
E7EUC7	UTP--glucose-1-phosphate uridylyltransferase OS=Homo sapiens OX=9606 GN=UGP2 PE=1 SV=1	32.3	208.9	226.5	135.8	178.8	190.9	144.9	59.8	218.5	121.1	37.2	48.54	163.5	122.1	196	82.4	227.8	101.6	62.1	129.4	180.9	350.1	126.9	86.5	70.3	196.4	69.1	436.7	329.7	43.3	193.9	162	169.7	127.7	117.1	91.3	113	311.7	158.9	104.4	119.6	212.3	321.9	135.9	57.7	147.8	156.5	128.9
O95969	Secretoglobin family 1D member 2 OS=Homo sapiens OX=9606 GN=SCGB1D2 PE=2 SV=1	288.8	9.9	113	304.6	32.74	64.4	51.5	114.7	8.9	44.7	67	33.2	91	179.2	66.9	90.4	68.7	61.1	453.6	40.1	58	8.7	11.7	39.2	19.1	15.1	574.3	15.1	35.2	80.3	42.5	17.5	105.2	240.7	7.7	82.9	56.4	102.5	11.4	43.4	68.5	308	10.4	819.5	49.86	234.5	36.3	30.6
P26641	Elongation factor 1-gamma OS=Homo sapiens OX=9606 GN=EEF1G PE=1 SV=3	42.5	245.8	164.1	125.3	114.8	142.6	94.6	44.5	195.3	187	13.2	46.9	121.1	104.6	225.7	105.2	119.3	110	51.7	214	108.3	312	160.5	53.1	80.6	359.5	63.8	442.3	270.3	77	90.3	210.9	154	204	151.8	77.7	91.5	151.9	150.5	94.5	134.3	152	243.8	81.3	84.2	161.6	140.7	137.8
Q14914	Prostaglandin reductase 1 OS=Homo sapiens OX=9606 GN=PTGR1 PE=1 SV=2	30.2	249.4	143.6	169.7	297	170.9	153.7	76	226.6	183.9	30.9	34.9	122.5	115.6	278.5	80.6	91.3	96.6	65.4	150.3	138.6	245	67	27.8	97.6	264.1	58.1	530.8	410	130.2	116.6	256.6	170.3	82.7	121.5	85.2	159.1	141.1	156.1	91	156.7	109.8	196.6	115.3	73.4	140.7	291	154
P38606	V-type proton ATPase catalytic subunit A OS=Homo sapiens OX=9606 GN=ATP6V1A PE=1 SV=2	36.1	204.4	258.3	170	121	222.4	105	36.3	205.1	162.5	17.4	44.8	160.1	96.1	167.6	139.7	244.5	114.8	75.8	169.1	129.3	348.7	132.5	97.1	101.9	358.7	58.6	267.5	414.6	71.3	150	167.1	135.4	180.9	157.3	73.9	64.5	162.5	160.5	94.9	141.2	76.9	181.4	75.8	105.3	108.7	75.1	102.2
P28838	Cytosol aminopeptidase OS=Homo sapiens OX=9606 GN=LAP3 PE=1 SV=3	44.8	121.6	287.9	166.1	142.3	109.9	88.5	49.2	254.1	153	34.5	41	184.7	61	243.6	138.2	135.4	138.3	100.6	210.1	159.3	254.7	180.3	57.8	71.8	434.1	61	313	220.1	68.7	223.5	175.4	200.8	266.4	159.2	121.3	63	85.7	207	71.3	162.5	49.1	299.7	32.3	65.5	197.8	177.6	127.5
P69905	Hemoglobin subunit alpha OS=Homo sapiens OX=9606 GN=HBA1 PE=1 SV=2	58.6	119.2	91.5	105.4	78.3	109.6	126.6	140.7	93.8	52.6	155.2	73.5	89.6	125.8	526.3	104	214.3	140.9	100.1	121.9	107.3	71.5	44.7	93.1	114.4	129.4	82.6	71.2	252.5	51.2	67.1	69	91.5	72.4	123.2	108.5	86.1	70	51.8	108.1	149.4	89.5	76.7	51.7	15	82.1	88.3	108.3
D6RF35	Gc-globulin OS=Homo sapiens OX=9606 GN=GC PE=1 SV=1	61.8	134	90	108.2	121	89.7	131	134.6	92.6	65.6	171.4	140.7	149.5	137.3	56.6	119.2	109.6	178.8	129.4	125.1	125.4	131.8	81.5	163.1	183.5	7.9	129.7	83.1	75.3	16.4	111.3	76.5	113.2	92.6	129.3	158.3	115.5	79.6	78.8	142.7	110.1	123.4	119.8	98.5	298.3	113.4	133.2	183.1
P61026	Ras-related protein Rab-10 OS=Homo sapiens OX=9606 GN=RAB10 PE=1 SV=1	22.2	180.1	174.7	270.1	209.3	28.8	121	101.4	304.1	181.2	33.28	46.56	187.7	55.7	53.8	134.86	154	156.3	212.8	6.2	103.18	248.1	342.7	7.2	59.1	263.6	49.5	437.1	298.8	25.2	42.8	102.6	234.6	272.1	254.4	28.3	96.9	292.3	111.8	70.6	150.3	223.5	311.9	18.4	308.5	163.1	100.32	206
Q13228	Methanethiol oxidase OS=Homo sapiens OX=9606 GN=SELENBP1 PE=1 SV=2	49.4	167.5	152.2	102	246.3	111.1	93.9	72.1	192.2	151.6	62	94.8	125	112.4	190.7	66.3	67.8	125	80.9	122.5	145.3	246	137.1	65.4	90.9	286.9	50.2	464.5	148.9	116.8	76	167.4	128.4	146.1	121.4	85.6	110.1	117	134.5	94.1	124.7	97.2	172.3	73.3	61	107	113.7	106.3
A0A0C4DGQ5	Calcium-activated neutral proteinase small subunit OS=Homo sapiens OX=9606 GN=CAPNS1 PE=1 SV=1	55.2	212.4	185.1	123	173.5	197.6	101.7	60.5	169	172.8	22.4	61.1	141.3	74.4	213.9	86.3	99.7	81.6	75.3	142.3	220.5	263.3	205.3	57	94.9	197.4	57.7	344.7	257.8	117.6	98	194.8	149.6	153.8	115.4	65	181.8	182.5	143.2	105.5	111.5	177.2	195.5	75.5	108.5	168.3	181.7	115.1
P11216	Glycogen phosphorylase, brain form OS=Homo sapiens OX=9606 GN=PYGB PE=1 SV=5	74.7	168.9	135.4	129.3	189.4	159.6	101	51.1	147.7	147	50.1	59.6	108.2	97.5	282.3	120.1	125.5	112.8	80.6	202.6	51.7	238.2	157.7	80.5	103.5	227.3	81.3	398	254.5	121	72.4	153.5	158	239.4	118.3	64.3	93.8	209.7	183.7	80.3	93.5	171.2	261.1	61.2	119.9	130.2	99.6	53
Q9Y3Z3	Deoxynucleoside triphosphate triphosphohydrolase SAMHD1 OS=Homo sapiens OX=9606 GN=SAMHD1 PE=1 SV=2	19.6	200.9	171.2	129.9	133.5	230.5	70.3	47	217.5	112.5	25.5	76.2	143.4	154	141.9	134.5	67.7	116	69.8	164.9	140.6	184.9	36	48.8	146	184.1	9.2	577.4	342.7	153.1	98.5	140.1	171.9	155.3	136.1	108.1	71.9	162.4	168.5	104.1	129.4	70.2	178.7	24.1	54.3	118.7	133.2	75.8
P21964	Catechol O-methyltransferase OS=Homo sapiens OX=9606 GN=COMT PE=1 SV=2	22.3	193.7	149.5	105.7	344	235.3	109.6	40.7	199.2	204.2	18	60.6	191.9	181.7	214.4	70.7	105.7	83.7	74.2	182.8	204.6	218.1	21.2	31.2	99.5	177.3	89	483.3	538.6	104.08	83	184.7	214.5	198.1	97.8	78.5	91.3	93.9	181.2	146.1	140	97.2	219.2	120.02	69.88	135.76	154.62	145.06
P00390	Glutathione reductase, mitochondrial OS=Homo sapiens OX=9606 GN=GSR PE=1 SV=2	477.3	25.4	239.8	149.3	40.3	31.2	124	33.2	185.7	90.2	30.9	101.4	263.8	39.8	47.5	167.8	54.1	47.3	397.1	87.1	71.9	79.5	351.2	128.1	15.4	96.2	177.9	114.2	23	142.6	200.2	159	167.5	123.9	86.8	78.8	32.3	65.1	116.8	118.1	130.3	69.4	137	92.8	32.7	178.6	238.3	116.2
P09486	SPARC OS=Homo sapiens OX=9606 GN=	77.3	231	141.9	146.6	190.5	147.7	178.9	197.8	50.3	144.6	251.9	84.7	132.2	146.2	57.3	123.8	124.8	197.5	149.4	159.9	108.4	163.2	319.9	164.7	178.9	10.7	236.1	125.6	93	64.12	144.2	74.3	126.8	125.9	190.1	195.5	114.9	112.5	90.3	155.8	152	176.9	119.08	86.1	105.4	61.2	78.52	119.68
P02769	Albumin OS=Bos taurus OX=9913 GN=ALB PE=1 SV=4	63.5	87.6	80	90.4	88.9	74.5	101	109.1	76.2	60.5	163.9	117.3	99.6	109	45.7	77	84.6	120.4	84	98.7	110.8	58.7	81.3	75.6	122.8	2.7	96.4	63.1	59.8	89.8	99.1	65.1	90.5	75.3	108	129.5	86.8	68.9	68	113.7	85.1	79.6	73.2	67	50.5	69.6	91.3	75.8
Q7Z4S6	Kinesin-like protein KIF21A OS=Homo sapiens OX=9606 GN=KIF21A PE=1 SV=2	3	254.4	78.5	112.8	33.7	192.3	64.4	78.1	208.7	16.6	72.8	86.3	81.2	96.9	26.2	119.02	6.7	97.12	78.78	166.06	136.8	283.48	2.4	77.7	97.2	20.5	3.3	405.6	346.3	146.4	51.7	72.7	77.8	96.7	127.7	99.3	39.7	170.6	61.5	70.7	78	171.1	80.4	27	16.3	138.7	108.6	101.8
Q14974	Importin subunit beta-1 OS=Homo sapiens OX=9606 GN=KPNB1 PE=1 SV=2	40.6	229.4	208.5	136.3	176.4	246.1	95.1	34.3	157.7	186.6	24.4	66.1	147.4	95.2	187.2	185.1	131.5	141.1	71.1	233.1	145.9	246.4	213.5	111.5	111.2	425.8	49.9	329.4	290.4	60.8	71.2	217.9	169.2	204.2	143.1	94.3	116	180.8	173.2	105.9	172.6	138.5	304.4	76.6	113.6	126.9	154.8	138.5
P19367	Hexokinase-1 OS=Homo sapiens OX=9606 GN=HK1 PE=1 SV=3	22.4	186.9	111.4	137.4	224.7	209.8	82.1	71.9	189.5	225.7	21.9	35.2	108.9	85.8	250.3	69.6	105.4	58.9	35.1	115	104.3	389	169.5	41.3	50.2	282.6	49.9	464	461.3	82.9	125.4	169.2	104.9	120.9	144.4	69	135.2	209.1	139.2	123.8	133.2	126.7	241.8	93.4	100.1	153.6	173.9	165.8
P18206	Vinculin OS=Homo sapiens OX=9606 GN=VCL PE=1 SV=4	73.3	160.2	194.3	107.6	159.6	120.1	119.4	56.2	190.6	135.5	47.1	56.4	150.1	70	179.6	168.4	124.3	127.2	77.6	161	121.2	240.8	126.6	140.5	80	224	136.5	190.1	195.3	59.4	125	130.6	142.2	132.5	119.2	108.8	94.4	163.2	105.6	96.6	125.2	137.8	212.3	100.1	192.9	135.8	101.5	134.4
Q13885	Tubulin beta-2A chain OS=Homo sapiens OX=9606 GN=TUBB2A PE=1 SV=1	29	124.5	120.4	209.3	135.9	152.2	102.5	56.1	74.2	100	29.6	57.2	101	150.9	302.3	65.1	169.4	79.9	75.8	89.9	102.4	140.6	64.1	660.2	120.5	452	74	328.3	673.6	173.4	49.9	114.3	147.3	161.3	145.3	109.9	213.1	83.6	169.4	128.4	107.7	43.7	164.5	130.4	71	170.7	129.1	102.2
A0A6Q8PGZ8	Diadenosine tetraphosphate synthetase OS=Homo sapiens OX=9606 GN=GARS1 PE=1 SV=1	53.1	197.5	146.7	111.3	160.4	240.4	53	47.4	101.2	143.6	27.8	58.5	94.7	99.5	141.3	113.72	91.8	92.46	81.3	161.7	156.68	231.94	143.6	84.18	149.1	479.7	73.5	330.96	330	97.92	93.6	157.6	165	181.9	139.3	96.1	152.7	86	144.4	109.6	138.5	212	229.8	39.3	125.52	202.3	105.3	106
P02768	Albumin OS=Homo sapiens OX=9606 GN=ALB PE=1 SV=2	90.2	107.9	187	105.9	59.1	145.7	139.6	38.2	142.1	110.7	8.6	93.7	110.1	39.5	276.9	326.5	101.9	38	39.7	71.3	93	344.9	133.4	274.8	51.1	176.5	72.9	116.9	141.4	29.8	195.8	183.4	74.8	234.9	99.2	65.4	70.6	121.3	128.7	82.8	201.1	170.4	75.8	48.3	355.3	200.8	68.5	166.7
P08670	Vimentin OS=Homo sapiens OX=9606 GN=VIM PE=1 SV=4	54.8	86.8	390.2	116.9	85.2	135.6	95.9	27.7	224.8	160.8	33.6	50.9	200.2	90.4	171.4	181.8	143.8	61.6	51.1	73.2	62.8	231.1	153	141.2	93	446.8	46.1	100.4	177	26.8	142.6	112.3	148.4	177.5	221.5	124.7	104	142.6	187.9	62.4	174.1	76.1	166.7	163.5	220.9	125.9	97.8	128.1
P35998	26S proteasome regulatory subunit 7 OS=Homo sapiens OX=9606 GN=PSMC2 PE=1 SV=3	56.8	240.9	183.8	129.2	196.4	187.6	105.8	53.8	161.8	160.5	29.2	37.8	122.8	113.9	191.9	132.4	133.6	136.7	87.4	204.1	81.2	300.3	135.4	64.6	117.2	328	54.4	376.1	371.2	131.1	33.2	169.4	189.4	173	131.6	73.7	127.4	159.3	162.8	84.4	118.1	120.7	239.6	90.1	60.6	95	67	133.6
P50991	T-complex protein 1 subunit delta OS=Homo sapiens OX=9606 GN=CCT4 PE=1 SV=4	35.8	279	152	125	220.9	210.3	98.5	52.5	200.5	149.2	31.8	87.6	165.7	131.1	177.3	108.8	151.3	133.2	89.9	200.2	163.7	273.4	116.6	31.4	83.9	420.2	62.6	421.4	410.7	75.9	115.5	200.2	162.9	161.7	107	74.2	120.5	103.8	191.3	98.1	135.5	143	252.1	101.2	48	196.8	149.4	104.3
Q16531	DNA damage-binding protein 1 OS=Homo sapiens OX=9606 GN=DDB1 PE=1 SV=1	18.1	94.7	175.4	131.72	166.6	195.9	113.94	57.46	200.5	129.7	41.16	54.84	143.96	189	147.2	91.4	67.8	113.9	93	195.4	190.8	308.7	100.5	110.8	178.9	396.2	29.4	400.8	290.5	62.2	114.8	212.3	162.2	170.7	117.5	61.4	165.6	87.1	170.6	96	122	22.5	217.7	97.6	63.4	121.7	82.4	156.4
Q3LXA3	Triokinase/FMN cyclase OS=Homo sapiens OX=9606 GN=TKFC PE=1 SV=2	30.04	225.3	115.1	52.3	247.18	270.8	90.2	49.8	185.2	171.82	39.8	49.6	117.4	148.5	211.48	95.2	68.42	115.9	109.4	158.9	172.3	157	123.74	61.2	114.7	319.84	51.56	539.3	402.1	83.5	87.2	214	159.1	168.5	70.3	62.9	137.4	110.2	153.3	76.1	121.2	93.3	198.5	75.2	91.6	130	117.2	94.1
Q9Y230	RuvB-like 2 OS=Homo sapiens OX=9606 GN=RUVBL2 PE=1 SV=3	27.2	260	128.5	94.3	256.3	158.8	105.9	55.8	165.5	172.6	46.7	81.4	134.8	146.1	247.4	70.7	89.3	114.9	138.4	150.5	141.1	238.4	106.6	63.4	129.2	321.1	51.7	554.8	341.4	254.8	77.7	223.3	170.4	132.1	107.7	83	148.5	181.2	166.4	87.2	115.2	138.4	239	79	48.6	195	134.4	113.9
P09914	Interferon-induced protein with tetratricopeptide repeats 1 OS=Homo sapiens OX=9606 GN=IFIT1 PE=1 SV=2	54.3	358.6	395.4	204.4	85.2	310.8	65.5	56.3	375.9	118	27.9	52	231.7	49.4	221.6	431.6	321.4	96.8	121.3	243.2	305.5	130.7	100.5	73.1	85	337.2	132	87.9	324.7	1.5	285.4	96.9	232.9	292.9	205.1	192.5	73.9	92.7	190	27.9	164.7	2.9	118	269.3	24.7	222.9	136.2	115.3
Q99832	T-complex protein 1 subunit eta OS=Homo sapiens OX=9606 GN=CCT7 PE=1 SV=2	9.9	294	172.5	118.7	234.3	139.8	122.5	24.9	258.7	137.2	24.6	64.3	130.1	93	170.7	71.1	63.9	95.1	74.7	126.7	159.2	369.2	139.2	15.8	111.8	494	41.2	476	430.7	124.1	93	203.8	175.5	164.5	80.4	73.8	148.4	145.6	171.9	56.1	146.2	140.3	140.5	77.5	89.8	194.4	148.7	153
P28074	Proteasome subunit beta type-5 OS=Homo sapiens OX=9606 GN=PSMB5 PE=1 SV=3	19.2	261.8	121.14	117.54	182.3	251.2	115.24	69.16	182.4	227.8	43.98	70.92	130.42	13.7	296.3	53.7	60.2	68.3	60.8	82.2	73	379	174.6	60.3	89.3	277.4	59.1	735.9	376.5	111.1	96.6	256.7	102	219.9	27.6	11.3	127.5	122.9	204.3	77	34.8	255	100.3	129.5	118.5	230.7	100.2	97.2
P58107	Epiplakin OS=Homo sapiens OX=9606 GN=EPPK1 PE=1 SV=3	32.1	40.3	95.1	144.6	38.7	377.9	102.1	48.9	119.9	420.9	44.58	227.8	120.7	94.9	285.5	245.9	161	94.84	30.9	264.6	77	344.8	81.6	96.7	55.6	295.9	78.7	112.8	79.6	120.9	137.74	250.4	163.4	179.9	187.8	67	235.6	141.3	109.5	98.8	133	445.4	251	114.7	173.7	187.5	55.5	143.3
P30050	60S ribosomal protein L12 OS=Homo sapiens OX=9606 GN=RPL12 PE=1 SV=1	19.8	237.9	207.1	116.1	138.1	207.9	65.2	43.9	114.3	149.3	23	97.7	123.7	115.9	152.3	124.22	145.8	100.52	69.7	184.16	155.88	254.98	14.2	75.96	82.7	437	50.7	311.58	209.1	62.3	135.7	144.2	124.5	123.2	126	60.9	67.2	71.1	134	75.2	129.5	166.8	223.3	34.2	257.4	117.2	136.4	102.4
A6NHL2	Tubulin alpha chain-like 3 OS=Homo sapiens OX=9606 GN=TUBAL3 PE=1 SV=2	29.5	188.4	209.3	117.6	279	175.3	112.4	63.06	234.6	127.4	71.7	96.7	465.1	141.9	184.9	102.36	171.7	90.9	121.6	92.7	105.5	132.8	115.2	131.2	129.3	499.7	69.8	390.4	455.5	220.7	106.3	102.4	144.5	84.2	88.1	15.5	167.3	123.3	124.7	71.4	66.1	52.4	183.6	52	81.5	132.5	160.7	99.4
P07996	Thrombospondin-1 OS=Homo sapiens OX=9606 GN=THBS1 PE=1 SV=2	85.4	99.9	69.3	50.6	80.1	81.1	67.5	89	45.9	84.1	88.2	89.9	71.3	91.5	41.1	108.9	79	65.5	139.6	66.4	29.1	36	58.7	164.2	128.1	61.4	124	23.3	47.1	133.3	70.5	50	73.5	74.9	95.6	105.8	66.8	61.9	59.5	101.9	62	91.6	30.9	197.1	52.6	11.2	14.8	67.2
P30085	UMP-CMP kinase OS=Homo sapiens OX=9606 GN=CMPK1 PE=1 SV=3	19.9	224.8	192.6	132	295.6	184.5	137.9	97.7	216.4	184	76	8.5	115.8	146	226.2	89.2	70.9	130.3	101.3	193.4	113.8	274.9	88.4	111	119.6	211.2	51.1	355.3	365.7	112.6	65.5	236	130.7	144.7	142	104.3	130.8	149.4	114.3	97	132.2	123.9	304.8	77.6	58.4	132.9	190.5	112.6
B7Z6Z4	Myosin light polypeptide 6 OS=Homo sapiens OX=9606 GN=MYL6 PE=1 SV=1	45.4	215.6	157.6	156	171.5	177.9	69	43.4	302.4	136.8	26.9	117.5	143.7	73.9	158.2	130.9	138.3	105.2	58	199	137.1	247.5	151.8	97.4	88.7	308.5	53.8	271.4	389.5	91.7	61.7	171.6	179.3	163.9	123.3	107.5	105.8	128.2	160.7	81.7	113.1	114.2	222.5	83.1	140.6	136.6	107.4	141.6
P02765	Alpha-2-HS-glycoprotein OS=Homo sapiens OX=9606 GN=AHSG PE=1 SV=2	163.4	123.8	118.7	78.7	80.9	65	161.6	252.2	163.7	67.5	226.6	149.8	151.5	131.6	62.1	137	104.5	212.3	149.2	184.7	202.1	117.8	382.2	142.5	189.9	2	117.6	107.3	76	40.9	97.8	105.5	191.6	163.4	162.9	131.5	59.6	106.2	84.1	131.1	80.6	107.5	130.4	154.9	45	162.1	190.5	109.9
O95994	Anterior gradient protein 2 homolog OS=Homo sapiens OX=9606 GN=AGR2 PE=1 SV=1	109.7	213.2	211.8	295.9	108.9	211.4	159.6	116.8	188.2	118.6	49.8	113.9	147.3	70.4	450.8	110.8	65.1	142.2	65.2	154.3	63.5	553.1	491.7	47	96.5	84	35.1	334.6	396.7	75.1	168.2	84.6	161.6	147.3	191.6	93.4	251.1	98.8	122.4	104.1	235.8	126.1	189.4	83.4	34.2	218.6	142.7	153.2
Q13938	Calcyphosin OS=Homo sapiens OX=9606 GN=CAPS PE=1 SV=2	31.2	217.8	85	66.1	278.7	149.1	101.9	73.8	152.7	171.6	49.8	80.1	104	102.1	188	48.5	49.7	116.4	148.3	112.2	168.3	186.8	147.2	84.3	113.6	269.4	44.1	549.4	345.6	141	85.9	219.7	135	136.9	85.6	97	158	185	116.3	85.7	134.7	177.6	216	85.6	47.8	129	189.4	135.5
A0A6Q8PFJ0	Prelamin-A/C OS=Homo sapiens OX=9606 GN=LMNA PE=1 SV=1	100.5	68.2	144	204.5	117.3	216.1	59.7	43.2	203.6	304.7	42.4	111.8	119.8	71.8	231.8	209.3	169.7	24.8	104.8	256.7	81.1	379.4	82.6	161	39.1	244.9	92.5	43.2	50	99	148	111.5	101.2	131.4	114.8	71.1	119.2	586.8	184.6	80.7	87.9	162	186.4	244.2	165.5	204.3	119.2	153
P18669	Phosphoglycerate mutase 1 OS=Homo sapiens OX=9606 GN=PGAM1 PE=1 SV=2	77.4	200.3	166.1	112.6	123.4	193.9	99	44.8	163.9	135.4	26.3	36.3	124	66.4	190.5	167.4	131	93.1	67.8	194.8	99.4	280.1	271.4	105.4	92.2	296.9	66.3	307.7	300.6	55.4	88.6	170	165.7	176.3	134.7	93.4	101.5	187.4	158.8	78.5	139.2	180	112.2	47.6	107.4	143	109.1	89.7
P12814	Alpha-actinin-1 OS=Homo sapiens OX=9606 GN=ACTN1 PE=1 SV=2	53.3	270.3	257.8	109.9	128.8	156.1	182.9	55.8	163.4	165.9	33.9	89	99.6	86.4	216.1	280.8	107.1	56.5	25.6	95.4	16.5	247.5	162.6	268.9	103.8	348.4	29.9	168.2	218.8	33.5	111.9	268.3	138.9	146.8	115.4	92.9	81.5	164	120.1	69.3	97.7	209.8	156.5	155.9	127.2	106.2	87.5	94.7
B1AK88	F-actin-capping protein subunit beta OS=Homo sapiens OX=9606 GN=CAPZB PE=1 SV=1	34.9	243.1	322.7	167	93.6	157.5	101.2	38.5	237.4	144.9	24.8	105.6	141.1	82.6	194.8	163.6	148.9	111.3	42.4	193.3	171	343.5	220.3	145.6	58.3	458.2	48.7	348	283.2	31.4	99.82	250.6	196.3	217.1	198.6	94.8	138.7	196.3	104.1	65.2	100.5	203.5	271.8	128.8	119.8	105.2	72.7	151.9
P60842	Eukaryotic initiation factor 4A-I OS=Homo sapiens OX=9606 GN=EIF4A1 PE=1 SV=1	20.4	193.7	188.1	138	166.6	202.3	98.4	64.2	198.8	154.9	30.9	70.8	167	96.2	199.6	105.7	145.6	94.3	82.3	185.1	187.8	230.7	98.6	66	91.4	445.7	45.1	383.7	303.3	105.46	128.4	135.2	140.3	156.7	110.6	74.5	110.2	106.9	142.9	95.4	119	88.2	256	91	93.14	180.8	181.7	126
P01008	Antithrombin-III OS=Homo sapiens OX=9606 GN=SERPINC1 PE=1 SV=1	111.8	151.9	77.8	76.4	132.9	111.2	88.6	90	64.4	113.9	121.6	73	83.5	130.3	109.6	105.1	125.8	128	99	122.3	89.4	105.1	135.1	117.5	141.6	36.7	141.5	81.3	105.9	82.8	82.4	88	99	104.2	120.3	129.8	109.6	120.3	89.4	114	115.3	144.3	105.9	76.1	141.7	92.7	83.2	106.6
P15924	Desmoplakin OS=Homo sapiens OX=9606 GN=DSP PE=1 SV=3	181.8	171.1	84.94	251.34	88.9	265.2	100.54	67.08	158.74	302.8	30.44	125	84.3	97.5	154.8	286.8	97.4	78.8	157.7	153.8	85.4	122.5	33	29.3	62.9	166.3	303.3	152.9	452.3	131.7	1.9	84.4	111.4	164.4	54.3	58.6	40.8	103.1	157.7	28.7	35.9	250.5	160.1	253.7	170.2	117.9	57.7	62
A0A0D9SGF6	Spectrin alpha chain, non-erythrocytic 1 OS=Homo sapiens OX=9606 GN=SPTAN1 PE=1 SV=1	21.2	221.8	156.7	193.4	237.1	197.4	117.9	30.2	181.9	218.1	32.3	37.6	116.3	90.6	217.5	103.5	98.1	49.9	59.2	213	149.3	282.6	146.3	85.7	69.3	310.8	49.6	319	334.9	131.7	92.9	173.9	108.4	124.1	97.8	79.1	188.5	215.9	143.4	75.9	92.1	185.4	157.3	99.2	103.3	156.2	77.2	209.3
P50502	Hsc70-interacting protein OS=Homo sapiens OX=9606 GN=ST13 PE=1 SV=2	60.6	354	204.3	83	233.5	323	151.8	103.8	224.3	157.1	62.6	107	142.4	182.1	212.3	87.3	69.1	67.9	173.2	170.3	62	252.3	190.5	111	47.9	429.3	48.38	618.1	216.8	113	109	219.4	151.7	149.2	97.6	79.2	108.9	225.4	134.8	79	91.9	106.2	192.4	89.8	73.18	129.5	116	114.4
P05783	Keratin, type I cytoskeletal 18 OS=Homo sapiens OX=9606 GN=KRT18 PE=1 SV=2	57.5	62	153.4	94.1	166.8	148.2	93.4	99.3	430	306	64.4	76.4	222.3	143.9	392.3	113.6	71.3	61	100.4	147.1	70.9	302	183.7	82.5	62.6	174.6	14.5	451.3	535.6	67.8	155.6	216.3	92.7	149	211	47.9	167.3	283.9	339.3	133.6	132.8	108.6	167.1	135.1	36.2	158.5	279.3	111.8
P11684	Uteroglobin OS=Homo sapiens OX=9606 GN=SCGB1A1 PE=1 SV=1	541.1	48.3	18	14.5	108.1	600.7	466.7	269.1	176	150.7	23.1	85.9	110.2	66.5	110.2	5.5	14.4	49.7	34.1	16.9	39	67.1	77.5	33.1	10.8	252.8	107.4	965.1	87.5	153.1	32.7	91.4	20.3	24.1	88.9	59.5	8.3	380.3	25.6	237.7	469.9	54.7	50.8	37.6	6.3	26.9	210.3	90.5
Q9BW30	Tubulin polymerization-promoting protein family member 3 OS=Homo sapiens OX=9606 GN=TPPP3 PE=1 SV=1	51.6	158.7	121.9	88.5	269.5	160.6	127.5	119.5	162.1	149.4	69.3	138.3	106.7	129.3	26.2	65.7	51.5	120.4	103.3	106.4	113.3	80	130.1	81.9	143.5	175.3	68.4	197.8	306	186.8	91.2	108.1	151.9	138.8	91.8	74.6	138	190.2	96.3	96.3	144	170.6	127.4	164.3	33.7	162.2	139.4	206.6
P26038	Moesin OS=Homo sapiens OX=9606 GN=MSN PE=1 SV=3	87	182.1	276.2	151.9	133.1	184.3	109.2	41.7	228	134.3	37.5	59.2	157.5	68.2	144.8	209.9	148	93.8	55.7	140.9	78.4	330.9	99.2	181.5	124.6	492	66.9	139.8	251	13.9	105.9	149.5	202.5	241.2	155.3	124.9	62.6	138.7	199.4	68	169.3	145.3	198.8	146.3	107.6	157.8	187.5	163.5
P09467	Fructose-1,6-bisphosphatase 1 OS=Homo sapiens OX=9606 GN=FBP1 PE=1 SV=5	131.2	239.3	283	130	161.3	182.1	144.4	74.4	145.4	99.8	32.8	52.1	120	44.4	248.7	111.2	47.8	142.7	49.6	222	117.7	341	351.6	83	62	114.3	123.5	231.5	160.5	105.76	121.3	220.5	167.9	120.9	96.9	102.3	175	303.6	124.2	94.7	186.9	181.7	210.2	192.3	65.42	101.7	56.7	145.3
O60664	Perilipin-3 OS=Homo sapiens OX=9606 GN=PLIN3 PE=1 SV=3	31.66	154.3	190.7	50.3	162.44	218.2	102.8	40.3	206.4	149.7	27.2	26.5	118.9	134.2	185.08	98.2	112.14	51.2	68.1	158.2	128.9	296.6	136.76	99.6	115.4	397.72	57.16	436.6	316.2	93.5	64.6	238	235.2	196.9	156.1	114.9	101.2	204.4	184.4	80.7	161	122.3	222.4	35.4	170.7	137.9	77.2	106.3
P40121	Macrophage-capping protein OS=Homo sapiens OX=9606 GN=CAPG PE=1 SV=2	15.9	190.7	340.9	87.9	106.6	125.3	118.8	32.7	188.5	96.1	15.7	72	235.5	119.2	152.2	157.1	223.4	77.3	56	46.2	173.2	286.5	53.3	153.6	102.2	552	63.1	328.6	352.6	53.6	200.8	146.6	146.3	162.7	118.2	115.6	100.4	152.4	152.8	113	155.3	95.2	212.3	137.1	107.5	177.4	180.3	157
P61457	Pterin-4-alpha-carbinolamine dehydratase OS=Homo sapiens OX=9606 GN=PCBD1 PE=1 SV=2	39.5	234.3	137.8	124.1	233.6	135.2	93.3	59.8	175.1	181.5	45	39.5	127.4	109.6	205.7	93.4	67.2	164.9	104.8	154.3	189.7	241.6	157.6	86	97.1	296.5	72	394.5	352.5	105.3	100.2	164.6	165.6	164.7	123.6	84.1	196.7	193.7	147.9	94.6	142.6	135.4	175.6	99.8	35.9	147.9	154.1	119.9
Q9HC84	Mucin-5B OS=Homo sapiens OX=9606 GN=MUC5B PE=1 SV=3	170.7	6.6	14.7	262.2	35.9	19.5	5.4	57.5	25.9	146.9	3.5	76.2	10.1	9.9	29.7	30.8	566.1	20.3	68.9	61.3	54.5	45	31.7	55.2	7.5	124.3	41	32.8	2.9	322.9	29.3	22.9	146.5	52.5	23	111.6	19.3	52	67.1	29.3	6.5	6.5	49.3	46.9	15.9	108.3	51.8	210.5
Q96QK1	Vacuolar protein sorting-associated protein 35 OS=Homo sapiens OX=9606 GN=VPS35 PE=1 SV=2	35.3	265.9	213.1	133.8	192.7	147.7	102.9	48.6	200.7	190	24.6	39.9	127.7	111.4	225	148	135.6	100.8	50.7	236.9	128.2	259	206.4	66.7	112.6	337.7	62.8	361.3	406.1	99.62	47.9	159.8	148.1	164.5	134.1	81.3	143.4	152.5	161.7	82.6	132.5	92.8	263	96.8	88.74	232.5	144.2	133.1
P05023	Sodium/potassium-transporting ATPase subunit alpha-1 OS=Homo sapiens OX=9606 GN=ATP1A1 PE=1 SV=1	10.3	235	55.5	289.9	268.5	219.5	45.1	22.6	277	308	43.6	22.5	137.5	65.9	81.1	54.2	181.7	110.5	92.8	273.4	189.3	222.4	108.5	24.4	51.9	116.6	40.9	212.8	227.9	77.8	35.5	87	80.5	111.9	48.2	28.8	96.1	338.4	118.5	32.9	32	113.8	150.6	25.5	59.2	111.6	106.7	103.8
P13489	Ribonuclease inhibitor OS=Homo sapiens OX=9606 GN=RNH1 PE=1 SV=2	32	253.7	181.8	114.9	190	197.7	109.8	46.6	194	170.2	27	49	147.1	93.6	197.4	118.9	99	114.5	83.9	195.9	88	305	134	94	103.8	362.3	62	358.1	307	98.7	159.6	186.3	163	163.3	106.5	80.9	129.9	157.3	149.6	100.6	134.4	152.4	174.8	70.5	55.4	143.1	108.9	98.1
P02753	Retinol-binding protein 4 OS=Homo sapiens OX=9606 GN=RBP4 PE=1 SV=3	115.2	87	118.7	34.8	95.9	88.9	116.2	129.7	82.4	77.1	90.3	72.5	89	87	55.8	114.8	86	142	97.6	110.9	101	128.1	181.2	122.6	97.4	6.6	92.5	72.5	49.8	88.7	59.3	61.6	66.8	77.9	117.9	107.7	46.7	76.4	61.1	68.6	69	98.7	65.3	52.7	122.1	58.6	51.1	71.5
P29401	Transketolase OS=Homo sapiens OX=9606 GN=TKT PE=1 SV=3	55.3	131.7	171.8	135.7	140.4	177.2	133.3	54.2	136.6	210.1	37	61.6	168.7	86.9	162.8	205	112	101.8	56.1	113.5	128.2	208.6	157.4	166.4	90.1	353.4	66.1	334.1	241.6	64.7	97.5	154.3	145.1	132.6	136.2	105.2	183.4	129.6	130.7	103.1	122.2	168	219.9	103.8	147	98.2	130.1	105.1
P12273	Prolactin-inducible protein OS=Homo sapiens OX=9606 GN=PIP PE=1 SV=1	210.4	19.9	30	163.9	21.2	168.5	157.1	125.5	47.9	121.7	23.9	204.6	81.2	124.8	80.4	221.7	222.9	15.7	268.5	50.4	81.3	34.1	46.3	61.1	55.6	154.3	227.5	41.4	71.2	136.1	41.2	77	106.6	68	55.4	25	301.8	123.3	45.7	191.5	96.7	77.6	29.2	395.1	26.7	58.2	68.1	89
P04217	Alpha-1B-glycoprotein OS=Homo sapiens OX=9606 GN=A1BG PE=1 SV=4	117.4	114.2	128.1	91.6	68.9	191.3	102.8	27.6	113	141.9	3.7	45.6	104.9	28.9	274.3	372.1	71.8	38.3	76.3	92.1	86.2	330.9	141	219	56.7	187.5	77.1	107.3	165.6	81.6	77.9	187.1	64.6	208.5	91	65.6	44.1	117.6	151.6	112.4	185.4	232.3	38.6	53.5	196.6	172.2	80.3	206.2
P05452	Tetranectin OS=Homo sapiens OX=9606 GN=CLEC3B PE=1 SV=3	102.8	128.1	129.8	125.9	128.2	93	194.1	215.4	99.2	74.6	211	99	151.2	113.2	66.9	100.9	67.9	160.8	122.3	122.8	93.5	85.2	143.5	136.3	129.7	3.1	133.1	82	70.7	100.3	76.6	74.3	111.4	99.8	152.8	164.3	92.3	97.1	84.4	167.9	108.4	104.3	71.6	53.3	42.1	49.3	70.3	98.2
P61160	Actin-related protein 2 OS=Homo sapiens OX=9606 GN=ACTR2 PE=1 SV=1	11.1	418.4	246.7	71.1	146.2	111.1	104.9	35.4	309.6	148.4	96.3	92.4	153.1	14.4	173.3	192.8	140.8	91.6	48.5	154.7	117.8	353.8	164.1	128.5	143.9	616.9	16.9	288.4	390.1	40.2	180	198	167.9	185.5	122.9	98.1	20.9	19	158.7	112.9	162.2	56.1	208.7	54.3	189.9	145.9	175.1	84
P21980	Protein-glutamine gamma-glutamyltransferase 2 OS=Homo sapiens OX=9606 GN=TGM2 PE=1 SV=2	42.8	150.1	308.5	56.6	21.5	167.3	86.2	22	196.6	166	17.1	107.9	84.7	207.2	167.8	102.8	53.9	139.7	100.1	94.4	119.2	288.7	454.6	75.2	170.9	425.3	23.3	545.1	261.1	14.2	33.2	99.8	91.5	249.3	298.9	99.6	101.8	277.5	199.5	49	236.3	41.8	254.4	52.7	35.8	163.2	152.3	174.6
P22079	Lactoperoxidase OS=Homo sapiens OX=9606 GN=LPO PE=1 SV=2	308.7	8.8	145.9	97.7	15.5	194.6	175.3	186.5	29.5	153.4	4.8	84.5	53.2	68.6	91	139.6	142.5	9.6	586.8	14.5	41.4	21.4	96.9	139.6	12.4	268.2	169.7	65.7	11.5	183.2	159	93.2	135.9	91.4	48.9	17	142.7	168.4	52.2	209	296	177.2	49.2	155.9	30.8	46.6	20	161.8
P68104	Elongation factor 1-alpha 1 OS=Homo sapiens OX=9606 GN=EEF1A1 PE=1 SV=1	33.7	208.1	212.6	169.5	169.6	210	102	64.5	275	159.1	33.9	57.8	151.3	137.8	250.8	132.5	148.2	127.9	79.1	167.4	183.2	167.6	19.1	47.8	111	313.8	36	440.1	365.7	92.6	98.4	125.4	127	154.2	96.2	59.5	82.7	132.6	148.1	97.2	117.9	92.1	411.7	53	115	117.1	93.9	81.8
P30086	Phosphatidylethanolamine-binding protein 1 OS=Homo sapiens OX=9606 GN=PEBP1 PE=1 SV=3	32.9	172.3	171	128.2	227	195	144.4	82.6	306.1	130.6	52.5	50.7	156.9	121.1	183.1	83.1	83.8	149.5	80.1	161.9	147.5	244.2	87.3	30.9	100.6	380.2	39	517.7	393.6	77.3	57.3	189.1	150.1	132.7	85.8	66.3	120.4	173.4	126.3	81.9	101.4	90.9	205.5	100.5	34.6	96.9	102.8	111.8
Q15102	Platelet-activating factor acetylhydrolase IB subunit alpha1 OS=Homo sapiens OX=9606 GN=PAFAH1B3 PE=1 SV=1	15.3	277.5	150.2	112.8	221.3	197.8	109	70.2	217.5	148	40.5	40.8	122	134.5	251.4	94.5	126.6	135.1	127.3	160.3	87.1	322.2	168	105.1	86.3	360.6	43.5	490.8	517.3	152.9	92.8	234.3	153.4	179	58.9	81.3	93	166.1	178.1	108.4	130.8	50.9	209.5	68.2	48.8	241.6	258.1	101.9
P30520	Adenylosuccinate synthetase isozyme 2 OS=Homo sapiens OX=9606 GN=ADSS2 PE=1 SV=3	43.7	223.3	121.2	87.5	150.9	179.1	106	63.2	180.8	151.1	41.1	50	132.8	98.4	179.7	135.2	88	99.3	83	127.3	119.9	328.1	122	126.7	75.2	536.3	40.2	360.2	283.4	88.4	74.1	170.6	167.5	156.6	82.2	73.7	107.4	180.5	129.1	82.5	114	182	191.7	69.8	81.7	184.3	132.8	94.3
P17174	Aspartate aminotransferase, cytoplasmic OS=Homo sapiens OX=9606 GN=GOT1 PE=1 SV=3	53.1	160.2	112	107.3	147.3	100.1	80.5	63	110.9	125.9	61	15	99.6	78.5	143.8	75.2	57.6	85.7	73.8	132.3	87.3	155.9	108.7	68.7	74.3	144.1	97	163.2	169.6	112.8	108.2	129.2	121.1	117.9	106.6	76.8	115.2	141.2	135.4	105.5	101.4	116.7	163.8	90	91	124.1	81.6	111.7
P30153	Serine/threonine-protein phosphatase 2A 65 kDa regulatory subunit A alpha isoform OS=Homo sapiens OX=9606 GN=PPP2R1A PE=1 SV=4	64.9	254.2	209.6	99	189.6	186	128.5	63.1	249.9	142.7	28.2	42.1	177	121.3	216.4	139	131.2	88.2	72.5	267.5	114.8	229.7	217.7	58.2	108.7	413.6	37.1	502.3	288.8	99.8	54.8	215.1	176.9	190.7	128.3	77.9	119	176.2	160.8	99.9	134.7	160.6	254.5	65.9	62.3	107.1	161.1	103.5
P06702	Protein S100-A9 OS=Homo sapiens OX=9606 GN=S100A9 PE=1 SV=1	82	33	120.4	87.6	22.4	132.8	279.2	14.2	118.7	128.2	27.2	191.5	125.6	63.4	133.9	175.2	168.4	17.8	48.9	95	38	137.3	66.6	180.2	95.7	244.3	111.4	10.5	33.1	94.4	59.9	211.8	100.2	79.7	56.4	208.3	23.9	85.5	92.7	69.3	97.6	265.8	46.2	196.3	211.6	61.8	72.3	78.9
A0A6Q8PH20	Calpain inhibitor OS=Homo sapiens OX=9606 GN=CAST PE=1 SV=1	47.5	144.3	207	94.2	125.2	103.1	123.6	68.4	253.9	158.8	30	56.5	134.1	76.2	143.1	97.6	239	93.1	135.1	177	149.2	364	90.5	83.8	93.3	401.5	37	355.1	353.4	98.9	81.6	195.2	192	202.3	145.3	73	135.8	210.9	115	88.3	134.6	151	256.7	78	73.5	131.7	109.6	106.1
P50583	Bis(5'-nucleosyl)-tetraphosphatase [asymmetrical] OS=Homo sapiens OX=9606 GN=NUDT2 PE=1 SV=3	20.3	372.1	97.2	109.1	216.6	154.8	66.2	49.2	156.8	166.6	35.3	45.4	89.7	59.8	179.9	107	63.8	157.3	81	194.6	231.4	306.1	218.3	116	122.6	203.8	76.1	208.6	261	142.7	128	95.6	127.3	87.6	85.6	47	166.8	148.1	92.1	49.1	134.1	195.5	281	123	77.78	197.8	46.1	117.5
Q12805	EGF-containing fibulin-like extracellular matrix protein 1 OS=Homo sapiens OX=9606 GN=EFEMP1 PE=1 SV=2	207.8	125.6	112.14	78.58	125.5	113.7	134.68	143.82	84.9	111.1	149.48	74.3	111.8	106.4	79.1	97.1	73.6	137.3	88.6	112.8	40.5	91.9	165.8	110.5	139.9	33.7	140.8	88.2	56.8	85	46.8	77	92.1	106.9	144.6	125.2	88.1	131.2	75.5	102.1	127.7	154.5	81.2	67.6	88.8	29.7	31.1	121.4
P60709	Actin, cytoplasmic 1 OS=Homo sapiens OX=9606 GN=ACTB PE=1 SV=1	53.8	185.5	221.9	130.5	96.9	184.3	128.2	62.1	181.9	101.4	39.6	72.7	152.6	113.3	140.9	115.4	169.9	119	87	121.5	119.1	133.8	106.7	122	101.9	507.7	53.7	119.8	257.7	72.2	128	145.1	151.9	169.8	150	125.8	93.5	116.6	147.7	101.4	142.7	130.9	117.1	74.8	144.5	118.9	108.7	105.8
Q8NBJ4	Golgi membrane protein 1 OS=Homo sapiens OX=9606 GN=GOLM1 PE=1 SV=1	342.1	79.2	203.6	140.8	36	57.5	138.9	148.8	14.9	161.9	17	53.7	42.9	95.2	76.9	154.66	124.7	39.28	250.1	68.62	57.46	70.64	202.1	146.1	30.8	107.2	136.9	98	48.8	275.2	33.4	60.3	77.6	114.9	121.8	69.8	152.2	178	109.8	122.5	133.6	69.5	120.2	62.7	17.1	254.7	32.4	338.4
P13987	CD59 glycoprotein OS=Homo sapiens OX=9606 GN=	357.6	101.1	128.9	115.1	103.1	135.1	125.2	230.8	168.3	122.6	52.8	47.7	89	79.7	89.3	43	71.5	69.6	131.9	83.7	52.7	123.9	263.8	115.7	25.3	173.5	97.1	231.4	130	148.64	60.36	149.8	82.8	139	93.8	94.5	157.7	262.6	107.8	108.3	131.1	149.6	90.9	85.6	53.08	14.7	7.2	88.9
P28799	Progranulin OS=Homo sapiens OX=9606 GN=GRN PE=1 SV=2	360.7	79.6	276.1	75.2	37.8	197	251.4	41.7	47.5	123.6	8.2	27.7	94.2	40	141.9	330.9	55.6	26.4	89.4	132.5	10.4	288.3	202.4	265.7	36	82.1	107.2	89.9	137.5	63.1	52.8	206.1	82.3	137.2	183.7	134.1	156.3	188	87.5	22.7	203.2	280.5	119.5	165.3	75.4	15.3	48.8	84.2
P0DTC9	Nucleoprotein OS=Severe acute respiratory syndrome coronavirus 2 OX=2697049 GN=N PE=1 SV=1	27.4	211.6	43.2	371.4	159.2	192.5	148	125.3	138.8	854.4	96.9	49	451.7	70.9	240.7	206.1	52.2	263.1	168.8	200.2	199.6	82.1	43.5	106.1	241.1	129.3	38.9	347.1	349.7	9.9	420.5	374.2	154.5	324	187.5	58.2	168.5	253.5	314.7	77.2	53.4	45.3	159.1	192.4	7.8	114.7	161.9	108.9
P50990	T-complex protein 1 subunit theta OS=Homo sapiens OX=9606 GN=CCT8 PE=1 SV=4	15.6	260.8	192	140.7	203.7	180.2	123.5	55.5	220.2	156.1	48.5	58.1	168.5	116.7	166.5	106.9	127.2	122.2	100.9	180.1	212.4	331.6	113.1	57.4	90.1	458.3	59.1	385.1	388.6	138.3	133.1	175	190.9	157.2	119	99.7	168.3	152	175.5	100	136.8	137	184.6	80.9	92.7	188	167.7	125.8
P09104	Gamma-enolase OS=Homo sapiens OX=9606 GN=ENO2 PE=1 SV=3	55	100.5	30.2	36.9	152.4	85	51.9	50.6	57.3	138.9	54.4	122.7	38.4	108.4	206.7	85.6	95.9	108.4	132.7	210	62.5	251.7	186.5	68.9	76.3	423.4	38.1	500.4	181.5	91.3	1.9	241.7	191.8	182.2	134.8	59.8	72.4	80.8	157.9	86.1	138.2	72.1	246.2	119	79.1	69.3	96.9	143.8
P49189	4-trimethylaminobutyraldehyde dehydrogenase OS=Homo sapiens OX=9606 GN=ALDH9A1 PE=1 SV=3	22.7	131.8	151.4	113.8	186.7	72.4	141.2	155.3	118.5	174.5	195.5	74.2	136.4	163.9	253.6	73.4	132.5	106.8	73.4	133.5	152.3	333.4	94.5	48.7	174.1	404.7	32.1	487.4	92.4	124	59	161.5	121.5	144.3	100.6	56.7	144	88.1	130.4	67.4	77.5	85.7	228.1	143	41.3	120.6	38.7	133.4
P49721	Proteasome subunit beta type-2 OS=Homo sapiens OX=9606 GN=PSMB2 PE=1 SV=1	33.3	187.3	182.6	139.7	191	198.4	109.4	52.9	181.7	166.5	36.6	50	123.8	120.1	184.7	123	116.8	101.6	82.7	169.7	145.8	267.3	155.5	88.6	101.9	367.5	70.9	347.3	334	88.4	102.9	178.3	154.3	163.3	118	88.4	132.6	159.9	149.9	108.6	141	128.6	248.1	82.8	109.2	153.7	152.4	124.3
P00558	Phosphoglycerate kinase 1 OS=Homo sapiens OX=9606 GN=PGK1 PE=1 SV=3	24.1	154.1	125.4	92	61.7	111.3	109.7	73.8	132.8	43.8	75.4	83.5	135	141	52.3	75.9	81.1	99.5	89.7	112.8	147.4	138.9	41.7	72.7	98.3	67.9	31.6	200.2	185.4	39.2	65.4	199.5	160.6	149.5	130.6	88.9	126.1	92.7	158.4	86.2	132.2	62.7	163.6	49.2	68.6	125.2	135.1	109
P28482	Mitogen-activated protein kinase 1 OS=Homo sapiens OX=9606 GN=MAPK1 PE=1 SV=3	20.5	266.2	230.3	119.5	285.2	170.7	127.4	34.3	290.4	121.5	23.3	62.7	136.6	79.5	139.2	127.8	92.4	175.1	81.4	92.8	187.1	250.4	219.6	66.4	55.6	348.8	20.9	399.9	421.3	144.64	92.3	221	183.9	209.7	130	83	72.2	226.8	162.6	104.7	116.3	67.5	48.9	5.3	81.46	18.7	24.5	14.7
O00299	Chloride intracellular channel protein 1 OS=Homo sapiens OX=9606 GN=CLIC1 PE=1 SV=4	52.4	252.2	201.3	137.6	164.3	185	119.3	62.5	170.5	119.4	31.3	48.5	143.8	97.4	191.1	118.6	112.8	130.9	84	206.4	111.9	279.5	271.7	81.1	95.9	287.1	74.3	368.4	277.2	150.3	37.1	182.8	150	171.5	118.3	104.6	95	154.5	172.2	120.9	147.1	161.6	167.7	49.7	49.2	123	113.9	103.3
P07998	Ribonuclease pancreatic OS=Homo sapiens OX=9606 GN=RNASE1 PE=1 SV=4	332.1	67.9	140.9	38.9	48.5	128.5	222.4	398.2	55.2	144.8	18.9	48.8	9.3	103.6	104.5	180.8	47.2	55.4	139.9	127.9	80.3	63.7	289.4	103.5	57.6	180.4	101.8	80.4	101.9	288.7	21.8	59.6	58.3	17.8	45.5	69.1	87.8	158.3	68.2	121.8	163.8	37.8	32.6	191.6	16.2	90.54	0.3	88
P06396	Gelsolin OS=Homo sapiens OX=9606 GN=GSN PE=1 SV=1	59.34	137.1	158.4	94.7	136.64	111.5	184.4	107.4	115	151.62	56.3	58.3	69	83	171.16	152.2	131.14	114.8	55.7	126.5	84.9	224.2	155.88	155.5	103.7	336.82	78.58	224.4	233.9	49.9	52.7	136.1	104	134.3	141.4	98.4	103.7	112.8	116.4	85.3	90.7	189.4	101	154.7	71.9	200.5	153	83.3
Q71U36	Tubulin alpha-1A chain OS=Homo sapiens OX=9606 GN=TUBA1A PE=1 SV=1	109.8	170.4	98.2	115.2	155.7	219.1	94.3	71.6	178.7	153.7	64.4	119.6	176.7	197.1	166.6	52.2	141.7	99.1	147.7	121.3	151.6	170.8	52.8	41.2	156.6	278.1	147.6	573.6	397.2	174.1	49.4	229.8	162.5	163.5	80.5	76.8	159.7	133	170.3	113.1	89.7	77.1	150.3	188.9	37.3	131.1	166.4	107.2
Q8N4F0	BPI fold-containing family B member 2 OS=Homo sapiens OX=9606 GN=	168.4	15.6	165.4	88.2	9.8	144.8	57.3	364.8	25.8	213.5	5.3	48.8	59.5	123.8	82.9	171.9	175.3	10.2	313.4	52.3	95.9	39.5	65.8	150.9	14.6	204.7	173.7	57.9	19.7	111	70.9	54.1	78.3	93.6	80.5	57.4	232.5	121.9	135.7	243.2	77.5	12.7	52.6	70.4	35.3	60.9	35.4	122.9
P25311	Zinc-alpha-2-glycoprotein OS=Homo sapiens OX=9606 GN=AZGP1 PE=1 SV=2	405.4	31.7	111.6	118.7	22.9	131.9	178.1	238.5	42.3	118.3	17.2	55.3	32.8	114.3	87.5	139.4	79.9	32.7	337	47.2	30	46.1	158.6	163.7	32.6	155.5	177	73.7	41.7	148.4	104.6	101.7	73.6	79	61.3	40.9	136.9	115.4	45.9	112.4	97.3	198.5	42.5	236.7	48.1	74.2	61.3	84.5
Q09666	Neuroblast differentiation-associated protein AHNAK OS=Homo sapiens OX=9606 GN=AHNAK PE=1 SV=2	28	102.6	108	139.7	145.4	120.6	60.6	65.9	146.8	134.1	21.5	13.5	101	26.6	173.3	37.2	44.3	46.8	21.2	89.9	44.4	148.4	46.5	30.4	43.4	98.8	33	118.5	112.9	118.5	61.8	153.6	94.3	95	66	42.5	69.4	100	79.3	72.2	65.5	120.1	195.9	145.4	73.6	146.9	128.5	178.1
P47897	Glutamine--tRNA ligase OS=Homo sapiens OX=9606 GN=QARS1 PE=1 SV=1	21.4	271.1	227.5	160.6	260.5	207.1	105.9	34.7	275.2	164.6	27.7	88.8	158	75.3	179.6	130.3	141.4	247.8	100.3	212.7	128	250.3	111.4	67.5	101.1	377	55.7	264.6	383.4	228.6	140.4	176.4	167.4	173.1	124.6	79	180.4	177	172.6	82.4	111.5	132.6	278.8	57.2	112	156.6	120.6	147.6
P26447	Protein S100-A4 OS=Homo sapiens OX=9606 GN=S100A4 PE=1 SV=1	218.7	99.3	151.6	201.3	93.4	188.5	77.5	56.7	193.4	290	57	54.1	160.5	42.9	170.8	224.6	82.3	81.2	52.2	221.7	181	273.4	199.2	69.7	123.3	101.7	103	91.8	130.3	86.6	139.4	134.5	140	141.1	86	71.3	61.7	229.6	96.4	96.5	99.3	214.3	332.8	129	97.9	27.7	3.7	87.8
P01023	Alpha-2-macroglobulin OS=Homo sapiens OX=9606 GN=A2M PE=1 SV=3	59.6	49.9	83.1	65.6	42.7	56.6	138.1	67.1	71	36.1	43.4	94.9	88.7	57.9	109.2	108.8	50	81.6	45.4	66.9	44.4	133.7	73.8	180.2	60.3	43.8	44.3	46.1	38.2	43.6	58.4	129.4	59.4	72.4	79.2	135.3	44.9	69.7	79	88.9	61.5	165	67.3	32.4	415.9	117.1	43.8	81.8
P20618	Proteasome subunit beta type-1 OS=Homo sapiens OX=9606 GN=PSMB1 PE=1 SV=2	66.2	222.7	139.5	115.5	145.7	160.8	92.2	58.8	146.8	111.1	47.2	32.2	89.6	93.2	193	143.1	96.6	108.6	80.3	193.2	103.6	303.1	228.9	95.2	86.2	285.2	62	349.2	311.4	102.9	97.3	170.7	148.8	142.6	107.1	77.7	116.3	190.8	142.3	96	143.3	156.1	207	94.4	56	134.8	85.8	174
A2A274	Aconitate hydratase, mitochondrial OS=Homo sapiens OX=9606 GN=ACO2 PE=1 SV=1	38.6	336.4	372.9	197.1	221.3	208	166.2	101.3	196.5	278.9	62.7	143.7	288.6	61	256.7	100.5	106.5	28.8	69.8	175.7	180	561.8	147.6	33.8	52.1	421.4	27	209.1	378.8	73.2	364.5	206.2	227	231.5	114.4	74.6	44.1	151.9	183.8	119.3	149	190.9	247.8	175.4	68.9	266.3	132.6	113.2
P00450	Ceruloplasmin OS=Homo sapiens OX=9606 GN=CP PE=1 SV=1	158	23.5	155.9	92.5	46.9	72.9	110.3	60.1	119.1	122.5	10.4	84.6	99.2	22.4	136.4	299.2	83.6	49.5	53.2	89.5	49.8	275.5	185.5	214.2	17.2	229.4	75.9	94.1	35.4	33.8	56.8	146.7	72.1	144.8	91.9	70	24	67.1	166.6	118.2	134.7	151.4	130.9	46.2	481.7	61	105.5	81.8
P62269	40S ribosomal protein S18 OS=Homo sapiens OX=9606 GN=RPS18 PE=1 SV=3	23.8	278	111.4	163.1	323.7	238.2	97.5	41.7	278.7	106.9	40.3	52.9	177.2	63.8	200.8	80.9	209.5	122.5	73.3	173.8	141.2	362.1	37.8	53.9	102.8	301.4	86.6	382.3	301.3	102.3	17.3	213.4	164	170.4	61.9	69.9	50	67.3	171.7	49.9	42.7	183.5	359.7	41.7	100.46	187	1.1	83.3
P36578	60S ribosomal protein L4 OS=Homo sapiens OX=9606 GN=RPL4 PE=1 SV=5	30.3	276.8	51.5	139.8	290.7	278	93.2	29.3	374.5	75.7	22	57.9	191	23.2	87.5	32.5	207	110	66.4	145.1	93.7	342.9	30.4	31.8	79.1	501.6	42.9	577.1	347.9	118.62	15	181.7	179.1	226.3	70.2	64.3	65.2	108.4	198.7	44.5	20.4	72.3	169.6	25.8	81.18	115.2	99.1	155.1
P04264	Keratin, type II cytoskeletal 1 OS=Homo sapiens OX=9606 GN=KRT1 PE=1 SV=6	165.9	117.1	56.2	193.6	151.4	238.1	142	52	55.6	28.6	28.3	135.5	77.5	93.3	53.8	147.5	231.7	157.2	139.2	61.5	34.4	67.6	168.5	212.4	37.5	339.5	188.1	21.3	34.7	133.7	33.8	65.5	178	135.1	126	127.7	151.9	251.5	77	31.3	86.4	155.3	32.5	321.7	90.5	132.5	44	47.1
Q04828	Aldo-keto reductase family 1 member C1 OS=Homo sapiens OX=9606 GN=AKR1C1 PE=1 SV=1	68.8	104.1	52.9	138.6	211.5	204	172.6	68.4	7.5	310.7	20.5	71	360.5	88.3	146.6	93.86	83	103.68	63.12	210	167.9	317.16	88.5	60.42	99.3	141.4	92.4	318.6	280.2	324.6	207.1	127.1	114.3	102.9	113.4	34.5	251.6	196.9	226	106.3	136.9	156.3	206.6	94.9	133.6	114	170.1	165.1
A0A0J9YXF8	Proline-rich protein 4 OS=Homo sapiens OX=9606 GN=PRR4 PE=4 SV=1	122.6	29.6	35.3	0.9	15.6	2.1	76.6	0.8	0.6	490.1	75.4	2.2	35.7	407.8	21.3	2.4	78.1	10.5	61.9	0.1	79.2	4.3	1.3	28.6	17.2	71.3	270.9	0.3	65.9	492.1	192	4	151.6	26.8	656.1	22.4	0.8	1.4	6.5	5.2	211.6	0.5	10	296.9	1.1	518	195.5	64.3
P17987	T-complex protein 1 subunit alpha OS=Homo sapiens OX=9606 GN=TCP1 PE=1 SV=1	43	212	185.2	114.8	150.9	178.7	116.8	24.7	155.1	162.7	18.6	40.4	118.6	128	226.7	72.6	104.9	67.1	75.1	208.4	76.5	231	174.3	35.9	108.2	338.9	76.3	373.9	364.7	97.8	43	224.5	187.8	174	108.1	83.3	161.1	143.9	195	80.7	131	159.1	276	63.4	76.7	143.2	87.8	91.6
P05109	Protein S100-A8 OS=Homo sapiens OX=9606 GN=S100A8 PE=1 SV=1	76.4	47.1	172.3	67.8	39.7	101	305.4	16.8	95.9	158	17.6	159.5	108.9	40.3	127.5	241.4	86.9	19.4	37	89.3	26.6	165.4	38.8	271.2	69.6	152.5	146.4	8.9	72.7	31.7	165.4	195.7	59.3	62.7	50.9	228.3	49.6	103.7	83	56.7	94.6	226.8	49.6	196.8	194.9	59.7	42.9	39
Q04917	14-3-3 protein eta OS=Homo sapiens OX=9606 GN=YWHAH PE=1 SV=4	42.7	235.4	270.1	138.8	126.6	94	147.7	58.2	225.4	129.4	36.6	81.4	149.2	116.8	239.5	163.9	92.8	142.5	108.5	173.2	64.6	289.6	308.4	133	126.9	268.2	52.8	360.4	317.6	128.8	25.7	186.3	170	153.14	161	114.7	126.8	114.9	100.6	68.7	128	212.2	187.8	69.2	140.8	103	80.2	158.4
P09525	Annexin A4 OS=Homo sapiens OX=9606 GN=ANXA4 PE=1 SV=4	11.5	206	44.2	120.8	185.7	129.8	29.1	32.7	288.6	189.3	33.6	137.9	138.2	75.4	97.5	26.7	206.6	97.9	113.8	190.1	139.3	239.7	123	18.3	25.3	428	22.5	473.8	283.1	180	41.2	140.7	146.6	167.4	87.8	92.1	174.7	266.5	206.6	60.1	32.7	81.3	145.2	73.6	90.7	51.4	103.9	115.3
D6REX3	Protein transport protein Sec31A OS=Homo sapiens OX=9606 GN=SEC31A PE=1 SV=1	28.1	182.9	88.3	94.2	179.7	181.8	72.6	35.5	92.8	132.7	15.2	99.9	82.7	96.7	233	79.8	125.7	74.3	29.4	97.4	69	207	150.3	9.8	85.4	434.6	57	184.4	349.3	14.9	84.88	105.9	105.8	104.8	115.2	85.9	166.5	159.5	99.6	86.6	92	101.1	107.1	54.7	100.5	57.8	79.3	76.3
H0Y8X4	2'-deoxynucleoside 5'-phosphate N-hydrolase 1 (Fragment) OS=Homo sapiens OX=9606 GN=DNPH1 PE=1 SV=1	17.7	336.3	109	98.4	200.8	183	21.3	66	151.5	117.1	56	40.6	99.8	120.7	197	50.8	80.1	128.6	70.1	145.9	199.4	203.5	53	44.9	102.2	529.3	39	572.6	323.4	139.56	116.9	250.2	179.1	152.1	118.7	85.6	146.2	135.7	143.6	87.1	109.1	156.9	186.7	69.3	68.76	126.3	116.7	95.7
Q9Y266	Nuclear migration protein nudC OS=Homo sapiens OX=9606 GN=NUDC PE=1 SV=1	26.2	303.4	193.4	109.9	186	86.2	132.7	97	181.7	171.8	54.5	20.1	144.9	151.4	246.3	68.6	90.2	112.6	141	147.1	130.3	245.6	149.7	44.2	136	266.3	52.1	569.6	279.8	76.3	63.2	230.7	167.1	118.7	110.8	96.1	120.2	122.4	107.9	110.6	125.9	242.4	308.3	33.9	32.6	22.6	23.4	62.7
P01619	Immunoglobulin kappa variable 3-20 OS=Homo sapiens OX=9606 GN=IGKV3-20 PE=1 SV=2	274.5	16.2	163.6	114.9	23	180	150.4	177.1	33.6	79.6	6.18	83	82.6	86.3	78.5	238.8	60	18.1	227.1	51.8	28.2	222.8	130.6	314.1	22.4	223.6	274.5	56.7	35.8	215.7	221.2	127.1	77.5	86.7	44.1	104.5	71	113.1	164.7	79.3	100.6	292	62.8	142.6	209.5	65.6	36.6	101.8
P02538	Keratin, type II cytoskeletal 6A OS=Homo sapiens OX=9606 GN=KRT6A PE=1 SV=3	93.5	81.3	52.8	328.4	109.5	241.9	77.5	110.4	82.9	271.1	44.7	183.6	36.2	35.4	71.4	72.2	202.7	37.6	213.5	78.3	44	81.5	79.1	71	23.1	190.4	231	24.8	66.8	73.1	45	17.5	147	286.5	27	54.8	51.3	154.3	174.3	34.6	54.7	136.3	88.7	274.2	65.8	162.9	56.1	61
P04259	Keratin, type II cytoskeletal 6B OS=Homo sapiens OX=9606 GN=KRT6B PE=1 SV=5	27.3	70.3	147.78	147.38	239	173.8	87.02	74.3	332	284.5	43.18	100.4	211.02	185.2	329	140.1	107.3	57.5	106.6	175.3	133.4	339.6	92.3	87.8	49.8	344.9	37	421.1	407.2	135.3	299.1	156.7	104.2	110.1	168.9	35.7	249.4	262.8	235.9	113.8	103.7	42.6	86.5	238.8	21	162.6	127.5	62.7
P11413	Glucose-6-phosphate 1-dehydrogenase OS=Homo sapiens OX=9606 GN=G6PD PE=1 SV=4	72.2	136.2	186.4	116.3	188.9	182.8	100.2	48.8	141.9	215.7	32.3	63.8	140.7	89.1	163.2	176.5	96.4	84.8	45.9	185.1	133.9	303.8	112.5	112.2	72	243.3	94	242.5	221.9	83.4	103	153.6	156.8	126.5	132.2	112.4	160.3	190.3	143.7	107.9	118.7	184.7	175.1	113	211.2	111.8	76	174.2
P01024	Complement C3 OS=Homo sapiens OX=9606 GN=C3 PE=1 SV=2	79.7	60.5	109.9	79.5	50.4	100.1	91.3	59.6	64.7	106.7	35.9	101.9	94.5	45.3	156.6	194.9	87.5	54.9	53	79.2	85.3	186.9	122.3	171	69.3	99.7	80.2	49	44.4	64.6	75.7	106.9	77.8	90.6	90.5	81.4	53.7	76.6	174.2	104.2	136.3	245	62.7	58.4	334.6	85.1	75.5	122.4
P10768	S-formylglutathione hydrolase OS=Homo sapiens OX=9606 GN=ESD PE=1 SV=2	50.4	186.4	145.8	138.7	190.2	105	115.7	56.2	185.5	112.9	5.9	159.7	187.8	101.9	100.4	130.6	195.7	85.1	89	181.8	131.2	353.4	174.7	64.7	191.1	497.6	96.5	309.1	587.4	130.8	107.6	304.8	199.9	190.6	97.3	101.4	118.8	60.3	183.5	155	72.7	94.8	246.7	44.4	92.4	184.5	316.9	75.7
O60763	General vesicular transport factor p115 OS=Homo sapiens OX=9606 GN=USO1 PE=1 SV=2	30.8	206.1	187.7	172.6	178.5	192.4	139.8	53.5	187.3	200.2	22.8	67.6	133.9	101.2	273.4	103.9	113.2	137.5	91.6	205.1	179.6	206.9	132.3	60.1	121.6	311	46.9	483.4	365.5	86.8	80.6	126.3	182.7	140.1	115.5	75	146.3	180.9	193.1	87.3	143.6	137.3	323.2	92	91.6	158.3	127	131.6
P51148	Ras-related protein Rab-5C OS=Homo sapiens OX=9606 GN=RAB5C PE=1 SV=2	680.4	197.9	188.14	98.94	66.7	125.1	124.5	60.56	168.24	80.1	33.06	48.94	114.16	85.3	109.5	116.1	58.3	60.4	138.4	92.1	30.5	205.4	177.4	265	69.2	147.2	85.8	212.1	443	65.2	55.5	129.7	182.4	112.9	95.6	77.5	127.6	146.1	150	136.5	119.7	117	136.7	115.7	149.3	59.2	18.1	106.1
P62241	40S ribosomal protein S8 OS=Homo sapiens OX=9606 GN=RPS8 PE=1 SV=2	9.7	222.9	55.2	142.7	237.9	240.7	69.4	32.2	318.4	82.2	27.7	81.2	240.1	22.9	51.1	42.9	222.3	128.5	46	180.3	142.9	267.9	4.5	17.4	83.3	496.3	25.8	518.2	345.8	120.9	10.6	231.6	177.4	232.5	56.1	80.9	93.5	195.2	199.8	49.1	24.5	82.1	213.2	66.3	42.4	203.1	247.2	100
P21333	Filamin-A OS=Homo sapiens OX=9606 GN=FLNA PE=1 SV=4	22.8	201.1	222.6	120.7	68.5	205.1	98.9	41.3	297.7	127.9	41.3	89.5	189.8	78.4	79.5	182	200.4	79.1	78.3	153.7	101.3	232.9	74.4	200.4	125.8	652	54.2	92.2	302.5	22.9	93.3	160.6	142.3	315	119.2	133.2	50.7	115.8	162.5	41.2	110.9	109.7	275.1	60.3	212.4	72	118.7	77.9
P61106	Ras-related protein Rab-14 OS=Homo sapiens OX=9606 GN=RAB14 PE=1 SV=4	56.3	183	175.8	118.9	103.2	119	170.1	130.7	151.4	155.7	183.5	133.9	118.9	112.3	312.5	141.3	237.5	144.6	73.9	150.6	110	188.7	66.6	28.9	89.5	382.7	31.4	321.5	478.3	189.2	106.84	205	161.5	189.7	146.4	94.2	145.1	68	177.4	60.9	152.8	119	126.6	74	161.2	170.7	107.2	108.5
Q9Y490	Talin-1 OS=Homo sapiens OX=9606 GN=TLN1 PE=1 SV=3	48.6	154.6	322.3	84.5	77.6	267.8	102.1	28.9	190.8	111.4	48.5	81.7	170.3	116.4	151.8	177.3	177	91.6	36.2	182.8	163.1	418.9	94.6	131.1	128.1	589	70.9	82	202.5	35.8	71.6	167.9	183.4	192.1	148	122.3	94.6	159.7	192.4	93.1	163.5	216.6	135.2	59.3	153	77.3	56.9	101.1
P09210	Glutathione S-transferase A2 OS=Homo sapiens OX=9606 GN=GSTA2 PE=1 SV=4	40.6	169.1	145.5	71.6	255.2	169	136.3	74.8	199.5	205.4	80.1	87.3	144.9	115.1	223.8	62.9	43.4	126.7	117.2	132.2	104.1	161.5	219.7	82.1	134.6	215.3	40.7	604	311.2	115.3	84.4	205	188.2	156.6	126.6	50.3	140.2	233.1	139.7	58.9	151.7	139.9	181.8	130.8	30.3	115.3	164.2	98.9
P18085	ADP-ribosylation factor 4 OS=Homo sapiens OX=9606 GN=ARF4 PE=1 SV=3	52.4	208.3	190.5	191	140.9	188.1	147.3	63.8	188.1	131.2	29.9	54.7	136.7	91.3	307	138.4	96.4	118.6	67.1	150.5	105.2	223	204.2	76.9	102.9	171.3	34.1	332	291.5	90.64	91.4	86.7	145.5	146.9	134.6	92	161.5	202.4	151.5	73.1	148.4	122.8	272.2	73.4	96.4	220.5	63.6	138.8
P00738	Haptoglobin OS=Homo sapiens OX=9606 GN=HP PE=1 SV=1	87.2	33.2	158.3	54.2	7.3	104.4	113.6	131.3	65.7	196.6	16.8	59.3	63.6	57.8	231.1	288.7	48.8	18.4	254.8	71.3	33.4	96.6	137.7	173.8	33.8	124.1	113.1	41.8	72.8	94.7	249.8	91.6	87.1	171.5	89.7	79.4	80.9	112.3	119.8	47.4	238	171.9	52	77	354.4	101.7	54.3	113.9
P03973	Antileukoproteinase OS=Homo sapiens OX=9606 GN=SLPI PE=1 SV=2	632.6	7.2	160.2	51.1	25.1	68.4	183.7	270.9	57.1	88.6	29	111.4	32.3	76.8	54.2	94.6	50.5	22.2	148.8	37.9	63.2	28.2	67.4	128.7	25.9	59.5	62	91.7	41	172.4	171.6	38.3	62.4	59.5	10.4	39.6	48.4	82.8	99.4	124.8	123.3	90.5	25.2	526.9	81.5	142.3	23.7	84.4
P13645	Keratin, type I cytoskeletal 10 OS=Homo sapiens OX=9606 GN=KRT10 PE=1 SV=6	202.3	72.6	55.1	283	120	246.6	144.5	50.4	50.3	47.3	39.8	159.2	66.4	70.9	39.5	113.8	259	90.2	107.6	72.8	45.7	109.7	239	113.4	36.5	254.5	253.4	69.9	33.3	138.8	43.6	50.5	134.6	192.7	114.5	88	108.2	289.9	90.9	36.4	67.1	128.6	30	441.1	88.1	177	82.2	33.7
P20591	Interferon-induced GTP-binding protein Mx1 OS=Homo sapiens OX=9606 GN=MX1 PE=1 SV=4	28.4	253.1	298.5	226.4	121.2	213.3	83.8	60.7	286.6	131.3	44.3	59.4	232.8	77.8	227.2	178.6	228.3	95	107.7	165.7	246.7	126.8	67.9	63.6	133.8	297.8	88.9	111.8	390	60.5	321.4	71.7	290.9	288.1	176.2	173.6	117	85.5	315	42.6	202.4	35.8	157.4	40.1	51.6	202.4	220.5	138.3
E9PGN7	Plasma protease C1 inhibitor OS=Homo sapiens OX=9606 GN=SERPING1 PE=1 SV=1	96.8	48.1	215.5	131.9	20.7	67.8	87.3	56.1	134.7	131.2	34.3	59.5	90	31.1	292.1	299.6	39.7	75.9	69.5	99.2	111.9	228	319.1	185.3	32.1	93.7	111.5	72.4	85.7	35.2	265.1	101.9	78.1	251.5	102.1	96.8	27.7	143.5	157.2	88.5	235.7	141.2	100.3	33.4	454.6	106.3	53.8	240.9
F5GYJ8	Ubiquitinyl hydrolase 1 OS=Homo sapiens OX=9606 GN=OTUB1 PE=1 SV=1	31.8	200.7	141.8	134.8	184.9	161.5	107.9	48.7	177.7	141.6	37.8	62.2	141.1	106.1	194	89.1	115	106.2	92	203.8	176.8	228.1	103.1	75.9	95.6	344.5	70.5	335.6	300.4	87.3	108.4	190.2	167.6	145.9	119.4	86.6	150.6	151.5	155.4	96.4	127.1	128.6	193.8	81.1	78.7	146.6	128.3	146.1
P05546	Heparin cofactor 2 OS=Homo sapiens OX=9606 GN=SERPIND1 PE=1 SV=3	97.2	115.7	48.3	51.3	89.1	75.4	60.8	77.1	40.1	64.2	80	40.4	44.2	92.4	59.8	62.1	74	82.3	63.9	74.9	64.8	53.4	79.4	62.1	79.5	6.1	85	51.3	53.3	88.2	56.8	324.9	36.8	239	50.8	41.3	59	76.8	240.1	163.6	153.7	69.7	57.1	32.1	179.8	45.1	29.5	52.3
O43488	Aflatoxin B1 aldehyde reductase member 2 OS=Homo sapiens OX=9606 GN=AKR7A2 PE=1 SV=3	46.9	90.4	113.1	61.8	152.1	73	77.7	49.7	124.9	141.6	34.4	41.6	94.1	65.7	152.2	81.2	85.5	158.2	111.2	132.7	54.5	179.7	150	92.1	63.9	174.1	69.7	306.2	116.3	57	15.5	214.1	173.7	168	67.1	80.1	64.1	64.6	101.3	115.5	160.3	62.2	100.7	44.9	46.1	49.2	89.7	72.9
P61769	Beta-2-microglobulin OS=Homo sapiens OX=9606 GN=B2M PE=1 SV=1	241.1	34.5	392	161.8	20.3	182.5	134.7	184	67.8	67.1	21.8	147.5	71.3	138.7	65	144.8	104	44.6	313.5	76.8	48.2	66.3	72.3	82.8	47.9	187.6	268.9	63.3	93.5	46.5	123	10.1	29	19.5	68.8	24.4	142.2	52.8	49.3	78.3	213.4	90.7	103.9	212.4	11.9	146	54.4	135.9
P68871	Hemoglobin subunit beta OS=Homo sapiens OX=9606 GN=HBB PE=1 SV=2	18.5	98.5	92.9	96.7	35.7	100.2	122.7	119	111.2	25.4	130.4	129.8	105.4	113.4	647.5	110	299.2	143.4	96.9	116.1	117.3	67.7	13.3	86.3	106.1	255.4	37	71.2	452	56	79.2	66.4	93.1	77.8	123.8	144.4	82.4	50.7	73.2	145.6	188.5	63.2	88.9	62.3	30.7	90.9	92.3	90.6
P17655	Calpain-2 catalytic subunit OS=Homo sapiens OX=9606 GN=CAPN2 PE=1 SV=6	54	245.5	173.7	111.1	151.8	158.3	118.8	62.9	134.3	166.7	34.7	54.5	136.5	94.6	280.3	110.2	98.9	88.1	103	150.7	149.2	328.5	215.7	66.4	90.3	199.8	41.6	397.9	232.6	124.4	90	179.6	110.1	162.3	109.3	61.1	172.3	234.3	169.3	103.1	117.9	130.6	104.7	70.5	75.1	101.4	107.4	75.1
A0A669KB53	Signal transducer and activator of transcription OS=Homo sapiens OX=9606 GN=STAT1 PE=1 SV=1	18.7	203.8	377.1	117.9	90.7	226.4	46.6	32.7	210.4	149.8	35.1	104.8	187.8	123.5	182.2	194.9	252.2	93.8	114.4	255.2	294.8	232.2	84.8	92.5	123.8	541.3	54.3	152.7	388.2	91.4	383.1	68	254.7	272.5	200.9	185.2	69.5	37.9	249.5	71.5	213.9	36.9	103.4	17.3	56.7	126.1	122	90.9
A0A2R8Y5A3	Catenin beta-1 OS=Homo sapiens OX=9606 GN=CTNNB1 PE=1 SV=1	5.9	225.9	76	200.1	275.2	186.7	90.3	43.2	243.8	328.6	22.4	73.9	165.2	92.6	301.5	52.4	68.7	70.8	53.5	230.4	150.8	345	65.7	48.1	38.1	186.8	17.5	460.3	373.1	141.3	82.1	188.4	142.8	155.6	92.4	47.2	145.4	216.9	192.8	92.6	73	124	262.9	62.9	67.2	192.4	134.3	135.7
A0A0A6YYL2	Sulfotransferase OS=Homo sapiens OX=9606 GN=SULT1A4 PE=1 SV=1	35.24	197.5	212.9	250.6	358.5	172.4	147.1	37.3	312.5	193.6	47.2	69.3	197.1	113.6	257.2	86.7	32.9	62.6	234.1	158.3	168.1	156.9	125.88	41.4	173.3	204.1	54.2	611.5	439.4	133.54	31.1	214.9	207.6	147.6	134.8	63.8	87.2	121.2	130.8	103.6	83.9	64.7	249.4	19.9	46.72	173.2	166.7	217.2
P30044	Peroxiredoxin-5, mitochondrial OS=Homo sapiens OX=9606 GN=PRDX5 PE=1 SV=4	24.6	149	116.9	100.7	249.1	206	116.3	73.6	126.5	170.2	60.4	84	109.1	144	221.3	88	76.3	101.5	101.8	131.1	139.2	170.5	81.1	80.8	135	268.7	45.9	333.7	332.4	140.5	100.1	186.4	134.1	109.9	95.7	87.8	181.6	149.3	152	97.3	127.8	117.3	158.2	76.9	101.5	139.5	138.7	111.1
Q14204	Cytoplasmic dynein 1 heavy chain 1 OS=Homo sapiens OX=9606 GN=DYNC1H1 PE=1 SV=5	48.8	20.3	168.1	113.4	255	15.9	105.2	52.9	224.9	166.9	31.8	60.9	164.7	10.5	167.8	76.1	85.2	108.8	89.8	156.3	130.4	271.3	190.4	38.8	11	298.8	65.8	592.1	31.1	142.1	4.4	193.4	165.9	176.9	120.1	83.1	12.8	14.9	191.2	74.1	85.6	13.2	211.3	79.7	55.4	149.7	115.2	81.3
E9PK25	Cofilin, non-muscle isoform OS=Homo sapiens OX=9606 GN=CFL1 PE=1 SV=1	44.5	197.2	197.3	170.2	118.1	169.2	167.6	73.4	228.3	105.8	38.7	91.2	62	85	151.8	195.4	135	118.3	15	197.2	103.4	338.1	103.4	40.7	123.5	524.1	67.4	266.4	314.5	47.8	136.1	193.1	315.3	241.4	196.7	45.8	129.6	140	256.8	28.2	265.9	123.3	193.1	59.2	130.5	140.9	102.2	138.5
P14550	Aldo-keto reductase family 1 member A1 OS=Homo sapiens OX=9606 GN=AKR1A1 PE=1 SV=3	33.5	187.3	156.9	141.2	206.9	130.4	100.6	56.6	189.8	153.8	35.7	65.5	124.3	144.2	189.2	86.9	91.2	94	78	143.2	134.4	259.5	128.5	66.3	86.1	272.4	60	370.3	410.6	116.1	115.8	169.6	154.4	160	127.8	83	178.5	146	168.8	104.9	125	131.4	271.3	100.6	46.2	125.5	151.1	116.6
P07237	Protein disulfide-isomerase OS=Homo sapiens OX=9606 GN=P4HB PE=1 SV=3	63.4	180.3	160.1	262.6	46.9	192.3	123.7	90.4	289.3	88.3	38.2	53	110	62.5	143.1	117.4	64.8	87.6	59.2	137.8	74.7	631.8	169.2	77.2	78.2	68.2	51.5	190.9	362.5	91.9	142.4	98.2	136.9	167.4	262.1	112.2	152.5	191	163	80.7	183.7	158.7	94.7	81.4	47.2	152.7	118.3	124.5
P40926	Malate dehydrogenase, mitochondrial OS=Homo sapiens OX=9606 GN=MDH2 PE=1 SV=3	57.6	240.4	371	285.3	113.5	276.7	139.4	100.2	215.8	274.3	60.1	82.6	233.2	64.2	274.2	116.4	204	40.6	55.5	230.3	151	592.3	101.2	41.9	34.4	327	77.2	257.2	344.9	22.5	277.2	171.3	351.4	237.6	206.7	73.7	131.2	212.1	167.7	181.9	99.2	196.9	353	134.5	14.9	167	132.5	106.5
Q15149	Plectin OS=Homo sapiens OX=9606 GN=PLEC PE=1 SV=3	58.2	135.4	109.2	144.2	93.1	183.9	67.1	62.2	176.3	237.6	74.3	33.3	95.3	88.2	345	113	125.7	86.8	60.5	259	93.6	355.5	132.8	114.9	93.1	278.5	30.3	305.3	199.6	45.5	63.7	252.3	70.3	124.9	151	76.2	153.9	290.5	193.3	95.3	104.8	238.7	197.5	133.7	251.3	149.3	113.9	139.7
P30041	Peroxiredoxin-6 OS=Homo sapiens OX=9606 GN=PRDX6 PE=1 SV=3	33.5	177.7	94.4	121.9	244.9	196.2	83.3	54.3	181.6	192.4	46.7	63	129.4	115	201.2	95.6	79.6	121.2	90.6	147.9	181	220.4	92.2	57	92.8	264.1	82.3	481.5	448.7	131.5	133	178.3	147.5	156.8	99.4	75.6	114.7	146.1	159.7	92.9	134.7	118.6	260.3	93.7	67.3	153.3	173.5	115.2
F6TLX2	Glyoxalase domain-containing protein 4 OS=Homo sapiens OX=9606 GN=GLOD4 PE=1 SV=1	12.3	190.3	150.9	117.6	189.3	178.3	108.6	65.9	251.5	133.1	47.5	43.4	108.2	87.2	211.2	130.4	50.1	153.2	111.7	202.8	66.9	299.3	270.8	50.6	78.5	308.1	67.5	463.8	372.7	100.5	3.2	204.1	152	148.3	113.4	65.2	117.6	238	153.6	72.6	125.7	176.1	211.2	133.3	64.7	75.2	44.3	165.2
P00441	Superoxide dismutase [Cu-Zn] OS=Homo sapiens OX=9606 GN=SOD1 PE=1 SV=2	37.6	121	182.5	116.1	198.6	127.3	121.8	76.4	219.5	163.4	49.1	141.9	159.2	115.4	206.7	67.2	74.1	147.6	134.7	152.9	125.8	238.3	133.7	52.2	71.6	415.9	44.2	538.5	324	84.9	92.1	201.7	162.5	178.1	130	63.3	163.2	76.9	124.2	81.7	123	98.7	197.1	86.1	34.8	95.7	113.6	150.2
O14745	Na(+)/H(+) exchange regulatory cofactor NHE-RF1 OS=Homo sapiens OX=9606 GN=SLC9A3R1 PE=1 SV=4	90.8	269.7	192.9	86.9	218	164.3	131	88.8	274.8	135.6	25.5	39.1	152.3	140.8	148.1	86.8	93	130.7	85.1	156.6	117.7	241.2	140.9	97.5	47.3	284.2	73.6	464.9	383.8	208.6	103.6	165.9	140.7	152.9	118.4	68.7	97.6	153.9	137	99.3	113.8	135.9	297.3	50.6	102.2	80.6	33.9	91.7
P35443	Thrombospondin-4 OS=Homo sapiens OX=9606 GN=THBS4 PE=1 SV=2	168	181	139.9	85.1	167.1	138.7	223.6	236.5	126.9	114.5	235	70.6	158	138.9	54.7	109	73.5	213.4	133.4	139.2	139.6	114.1	299	177.9	207.3	5.5	247.9	83	66.5	83.5	96.4	85.9	87.9	93.8	119.9	155.1	89	132.8	87.9	94.4	109.9	175.7	54.9	39.9	47.2	48.3	48.7	58.3
Q8TCD5	5'(3')-deoxyribonucleotidase, cytosolic type OS=Homo sapiens OX=9606 GN=NT5C PE=1 SV=2	26.9	211.7	145.16	129.06	233.2	155.9	103.34	55.72	187.8	165.5	39.8	52.16	131.92	107.9	213.5	79	93.5	134.1	55.1	173.3	201.1	218.9	107.9	21.8	68.6	350	44.6	469.3	431.3	55.4	75.9	208.6	162.5	200.3	92.6	89.3	147.8	159.5	132.1	108.7	137.2	126.2	277.9	84.3	39.2	168	225.3	223.9
P23141	Liver carboxylesterase 1 OS=Homo sapiens OX=9606 GN=CES1 PE=1 SV=2	43.2	67.3	82.8	233.3	294.3	352.6	76.8	62.7	190.5	273.4	32.4	67.1	132.7	83.3	320.1	49.5	92.5	54.4	55.3	88.9	97.5	178	207.6	38.6	23.6	138.7	49.4	99.8	307.2	64.9	194.6	46.2	101.4	96	111.6	51.9	380.2	242.7	119.4	69.5	166	68.8	113.6	110.6	22.3	81.5	96.9	149.4
A0A5F9ZHM4	L-lactate dehydrogenase OS=Homo sapiens OX=9606 GN=LDHB PE=1 SV=1	47.2	193.8	148.1	102.3	189.3	207.5	121.9	56.9	178.9	186.4	29.9	45.5	120.9	102.8	198.3	100.7	66.2	133.7	85.2	179.4	54.9	222.8	179.7	77.4	89.9	378.3	36.4	526.8	302	149	111.2	198.3	164.2	162.5	122.2	75.6	120.6	175.6	146	67.6	115.7	144.3	276.9	124.9	73.7	130.2	59.9	128.5
Q14697	Neutral alpha-glucosidase AB OS=Homo sapiens OX=9606 GN=GANAB PE=1 SV=3	75.4	141	191.4	223.8	156.5	198.1	139.8	88.4	266.4	204.3	40.9	81.1	178.5	66.9	277.9	118.6	176.6	74.6	75.4	145.9	135.2	572.9	208.2	73.2	51.4	316.6	54.5	262.8	309.2	74.8	154.3	74.8	166.6	182.9	182	82.2	84.1	124.8	184.8	106.4	171.9	62.2	202.3	90.8	59.8	149.4	134	161.9
Q9H0W9	Ester hydrolase C11orf54 OS=Homo sapiens OX=9606 GN=C11orf54 PE=1 SV=1	35.4	239.7	279.4	97.5	214.2	244.9	187.2	77.2	114.2	180	32.9	34.5	63.9	81.7	219.3	91.6	142.2	119.7	71.8	165.7	158	233.2	169.8	14.6	116.2	370.7	67.9	587.6	295.7	140.56	128.6	199.9	100	109.4	81.8	94.1	145.6	160.4	144.7	62.9	151.1	215.3	100.8	67.9	57.42	105	332.2	124.9
O14773	Tripeptidyl-peptidase 1 OS=Homo sapiens OX=9606 GN=TPP1 PE=1 SV=2	79.4	242.3	202.2	169.5	224.6	233.1	114	52.4	171.8	126.2	43.9	55.3	139.6	84.4	278.4	150.1	164.3	137.3	99.7	75.1	182.8	398.4	129.8	102.2	144	337.3	51.8	216	366.4	111.2	121	114.7	75.9	67.2	71.9	49.4	91.3	163.1	120.1	62.4	66.1	86.8	84.2	44.9	97.6	101.2	68.3	90.9
P11678	Eosinophil peroxidase OS=Homo sapiens OX=9606 GN=EPX PE=1 SV=2	19.8	161.8	34.6	111.9	9.9	100.1	13.9	120.9	24.2	82.5	75.46	113.3	11.8	127.5	411.2	17	96.5	149	20.9	11.6	32.9	10	27.1	12.7	99.5	383.3	57.8	417.7	62.7	86.74	14	103.06	104.1	110.28	137.62	93.84	74.2	92.2	106.88	90.06	97.78	94.3	24.6	86.8	107.9	226.1	183.8	89.8
Q01105	Protein SET OS=Homo sapiens OX=9606 GN=SET PE=1 SV=3	25.2	250.9	223.1	200	159.8	123.8	121.2	56.6	250.7	116.3	40.8	49.1	197.8	97.6	118.1	148.1	114.3	155.6	16.5	319.5	250.9	94.8	124.7	76.7	44.9	490.3	39.8	162.4	362	88.26	80.4	157.24	152.52	159.52	112.38	88.7	77.4	165.1	149.6	92.98	108.66	126.3	246.4	127.1	114.1	165.8	146.1	129.3
P34096	Ribonuclease 4 OS=Homo sapiens OX=9606 GN=RNASE4 PE=1 SV=3	327.5	65.2	154.3	150.9	20.7	110.3	252.2	204.9	26.2	99.3	20.6	129.5	22.9	106	129.3	139	74.2	34.6	174.3	60.9	32.3	101.3	102.6	124.9	44	193	205.3	77.9	53.5	195.3	69	71.66	68.08	92.82	70.38	73.04	163.8	129.5	74.22	128.16	129.66	170.5	81.8	354.7	16.3	33.2	34.4	55.6
O60218	Aldo-keto reductase family 1 member B10 OS=Homo sapiens OX=9606 GN=AKR1B10 PE=1 SV=2	62.7	62.7	106	113.2	329.5	198.8	31.8	94.7	89	191.4	53.5	107.2	90.7	30.8	109.2	205.9	124.5	42.6	42	271.1	218.2	311.5	77.9	15.6	17.1	70.4	94.9	172.6	128.3	173.48	110.7	143.76	150.68	114.22	112.34	68.38	637.8	113.7	150.64	75.04	104.54	170.2	35.4	16.6	69.96	24	22.6	35.9
[truncated: 104 more columns]

## Sheet: Table S4
Table S4. Published highlty expressed signature nasopharyngeal protiens that were also identified in this study
a.All protins are extracted from processed high confidence protein lists (Table S2)
Category	Gene name	Accession	Description	200612044	200615049	200616070	200624194	200624209	200624265	200624267	200624406	200626001	200626019	200626165	200626234	200626248	200627084	200627114	200701332	200701449	200701471	200701493	200702225	200702238	200710428	200717310	200717400	200717472	200717487	200724299	200725158	200807146	200820211	200820215	200904044	200915264	200924226	200926010	200926192	200930054	200930111	201013555	201014043	201014047	201014135	201015278	201015332	201019315	201019335
Acute phase proteins	HP	P00738	Haptoglobin OS=Homo sapiens OX=9606 GN=HP PE=1 SV=1	87.2	33.2	158.3	54.2	7.3	104.4	113.6	131.3	65.7	196.6	16.8	59.3	63.6	57.8	231.1	288.7	48.8	18.4	254.8	71.3	33.4	96.6	137.7	173.8	33.8	124.1	113.1	41.8	72.8	94.7	249.8	91.6	87.1	171.5	89.7	79.4	80.9	112.3	119.8	47.4	238	171.9	52	77	354.4	101.7
Acute phase proteins	C3	P01024	Complement C3 OS=Homo sapiens OX=9606 GN=C3 PE=1 SV=2	79.7	60.5	109.9	79.5	50.4	100.1	91.3	59.6	64.7	106.7	35.9	101.9	94.5	45.3	156.6	194.9	87.5	54.9	53	79.2	85.3	186.9	122.3	171	69.3	99.7	80.2	49	44.4	64.6	75.7	106.9	77.8	90.6	90.5	81.4	53.7	76.6	174.2	104.2	136.3	245	62.7	58.4	334.6	85.1
Acute phase proteins	A2M	P01023	Alpha-2-macroglobulin OS=Homo sapiens OX=9606 GN=A2M PE=1 SV=3	59.6	49.9	83.1	65.6	42.7	56.6	138.1	67.1	71	36.1	43.4	94.9	88.7	57.9	109.2	108.8	50	81.6	45.4	66.9	44.4	133.7	73.8	180.2	60.3	43.8	44.3	46.1	38.2	43.6	58.4	129.4	59.4	72.4	79.2	135.3	44.9	69.7	79	88.9	61.5	165	67.3	32.4	415.9	117.1
Antimicrobial peptides	CTSG	P08311	Cathepsin G OS=Homo sapiens OX=9606 GN=CTSG PE=1 SV=2	91.1	13	37.3	16.5	50.1	56.2	123.5	4.1	54.1	358.2	5.6	110.5	42.3	17	127.8	92.9	161.6	35.6	5.3	106.4	9.3	163	25.9	284.9	43.5	123.1	31.7	4.7	14.7	47.3	73.7	129.3	48.5	22.7	12.5	194.5	17.9	60.3	52.8	29.8	30.2	391.5	96.9	201.5	264.4	137
Antimicrobial peptides	DEFA1	P59665	Neutrophil defensin 1 OS=Homo sapiens OX=9606 GN=DEFA1 PE=1 SV=1	244.7	10.3	100.6	28.1	42.7	96.3	176.7	8.2	57	450.2	9.7	206.6	38.1	25.3	201.9	168.6	96.5	31.6	5.5	61.3	6.9	138.7	44.1	252.8	47	49.7	24	5.1	15.5	26.1	89.2	172.1	57.8	15.7	32.1	284	21.5	82.9	83.4	59.5	107.6	334	60.9	282.8	168	142.3
Phagocyte secretome	LTF	P02788	Lactotransferrin OS=Homo sapiens OX=9606 GN=LTF PE=1 SV=6	191.5	70.2	60.2	58.8	59.1	71.5	70.2	121.7	32.9	74.6	54.5	70.4	45.5	78.6	43.5	74.4	62.1	73.4	157.4	57.4	52.7	41.8	100.2	90.7	56.5	84.9	150.1	44	40	123.8	101.1	70.4	74.8	63.3	68.6	94.4	69	68.1	56.6	86.7	87.7	76	43.1	106.9	92.8	76.2
Phagocyte secretome	MPO	P05164	Myeloperoxidase OS=Homo sapiens OX=9606 GN=MPO PE=1 SV=1	81.8	42.9	61.3	45.2	74.5	93	168.7	15.3	90.6	331.9	16.6	201.3	82.2	27.5	88.2	150.6	136.9	22	11.3	103.6	21.3	203.5	63.8	306.1	61.4	144.9	72.7	13.1	73.6	46.8	99.5	197.4	71.7	65	13.9	202.4	21.6	93.4	109	41.6	58	191.4	65.9	338.5	246.3	99.9
Phagocyte secretome	LCN1	P31025	Lipocalin-1 OS=Homo sapiens OX=9606 GN=LCN1 PE=1 SV=1	12.9	23.4	11.5	445.4	82.2	204.3	327.9	13.8	24.9	22.8	5.5	233.9	10.5	542.1	18.8	48.9	184.3	53.3	106.3	45.3	2.1	32.5	655.4	34.1	128.6	284.7	245.9	40.3	42.8	6.7	13.3	460.1	218.4	1	336.9	9.1	42.7	68.5	1.6	17.8	388.3	100.8	124.6	50.3	64	295.1
Random	DSP	P15924	Desmoplakin OS=Homo sapiens OX=9606 GN=DSP PE=1 SV=3	181.8	171.1	84.94	251.34	88.9	265.2	100.54	67.08	158.74	302.8	30.44	125	84.3	97.5	154.8	286.8	97.4	78.8	157.7	153.8	85.4	122.5	33	29.3	62.9	166.3	303.3	152.9	452.3	131.7	1.9	84.4	111.4	164.4	54.3	58.6	40.8	103.1	157.7	28.7	35.9	250.5	160.1	253.7	170.2	117.9
Upper track epithelial marker	BPIFA1	Q9NP55	BPI fold-containing family A member 1 OS=Homo sapiens OX=9606 GN=	107.9	8.2	148.3	11.4	112.2	293.7	10.3	495	127.2	260.1	4	24.7	83.4	85.2	90.3	142	62	16.3	122.4	8.3	28	7.8	288.6	28.6	18.5	26.3	177.8	211.4	28.5	215.4	103.3	5	97.5	36.8	90.3	5.6	70.4	12	181.1	59.5	114.1	6.6	83	81	43.9	19.3
Upper track epithelial marker	MUC5B	Q9HC84	Mucin-5B OS=Homo sapiens OX=9606 GN=MUC5B PE=1 SV=3	170.7	6.6	14.7	262.2	35.9	19.5	5.4	57.5	25.9	146.9	3.5	76.2	10.1	9.9	29.7	30.8	566.1	20.3	68.9	61.3	54.5	45	31.7	55.2	7.5	124.3	41	32.8	2.9	322.9	29.3	22.9	146.5	52.5	23	111.6	19.3	52	67.1	29.3	6.5	6.5	49.3	46.9	15.9	108.3
Upper track epithelial marker	MUC5AC	P98088	Mucin-5AC OS=Homo sapiens OX=9606 GN=MUC5AC PE=1 SV=4	281.4	68.4	58.6	211.3	50.7	28.8	90.1	31.5	36.9	102.2	13.8	46.4	35.7	42.6	146.3	52.3	173.7	91.4	34.9	193.4	39.4	307.7	227.9	87	32.3	100.3	68.1	264.8	44.8	121.3	86.2	81.7	67.2	59.8	49.8	158.9	558	433.2	82	24.4	43.6	56.1	169.3	193.3	21.5	131.3
Upper track epithelial marker	KRT13	P13646	Keratin, type I cytoskeletal 13 OS=Homo sapiens OX=9606 GN=KRT13 PE=1 SV=4	20.2	48	9.1	147.7	73.4	146.3	125.9	180.6	60	130.5	302.8	48.6	18.3	99.8	26	49.9	99.6	62.3	140.2	70.3	102.3	39.5	35.9	48.7	79.3	28	190.6	56.4	58.1	61.8	71.5	14	62.4	45.6	23.2	53.3	92.3	64.4	44.3	59.5	27.9	114.4	15.2	164.9	45.1	77.2
Upper track epithelial marker	PIGR	P01833	Polymeric immunoglobulin receptor OS=Homo sapiens OX=9606 GN=PIGR PE=1 SV=4	490.1	30.9	127.5	123.3	24.7	103.7	149.6	375.8	29.4	150.2	12.8	102.4	26.4	78.2	64.6	179.1	41.5	29.3	281.1	67.8	48.1	40.8	130.1	248.6	28.4	119.6	173.7	87	21.4	208	185.2	46.6	37.9	69.1	37.2	54.1	95.7	98.4	49.8	128.5	81.1	83.7	36.4	269.2	38.2	43.4
[truncated: 106 more columns]

## Sheet: Table S5
Table S5. Proteins that are significantly up and down regulted when using a cut of of Log2FC>1.3, P<0.05.
a. DE abbrevated for differencially expressed.
Accession	logfc	pvalue	DE	Protein names
P06727	-2.39722	0	DOWN	Apolipoprotein A-IV (Apo-AIV) (ApoA-IV) (Apolipoprotein A4)
A0A286YFJ8	-3.51036	0	DOWN	Immunoglobulin heavy constant gamma 4 (Fragment)
P02751	-1.94988	0	DOWN	Fibronectin (FN) (Cold-insoluble globulin) (CIG) [Cleaved into: Anastellin; Ugl-Y1; Ugl-Y2; Ugl-Y3]
P04746	-1.76517	0	DOWN	Pancreatic alpha-amylase (PA) (EC 3.2.1.1) (1,4-alpha-D-glucan glucanohydrolase)
Q08752	-3.04022	3.70763e-06	DOWN	Peptidyl-prolyl cis-trans isomerase D (PPIase D) (EC 5.2.1.8) (40 kDa peptidyl-prolyl cis-trans isomerase) (Cyclophilin-40) (CYP-40) (Cyclophilin-related protein) (Rotamase D)
P61247	-1.32366	7.94492e-06	DOWN	40S ribosomal protein S3a (Small ribosomal subunit protein eS1) (v-fos transformation effector protein) (Fte-1)
P00734	-1.89594	0	DOWN	Prothrombin (EC 3.4.21.5) (Coagulation factor II) [Cleaved into: Activation peptide fragment 1; Activation peptide fragment 2; Thrombin light chain; Thrombin heavy chain]
A0A0A0MRJ7	-2.0173	0	DOWN	Coagulation factor V
P0DOY2	-1.41437	0.000275953	DOWN	Immunoglobulin lambda constant 2 (Ig lambda chain C region Kern) (Ig lambda chain C region NIG-64) (Ig lambda chain C region SH) (Ig lambda chain C region X) (Ig lambda-2 chain C region)
Q96DA0	-1.44726	0	DOWN	Zymogen granule protein 16 homolog B
A0A1W2PS52	-1.71369	3.17797e-06	DOWN	Cystatin-B
P02748	-2.02128	0	DOWN	Complement component C9 [Cleaved into: Complement component C9a; Complement component C9b]
Q15323	-1.34282	0.0019179	DOWN	Keratin, type I cuticular Ha1 (Hair keratin, type I Ha1) (Keratin-31) (K31)
Q96PD5	-2.12397	0	DOWN	N-acetylmuramoyl-L-alanine amidase (EC 3.5.1.28) (Peptidoglycan recognition protein 2) (Peptidoglycan recognition protein long) (PGRP-L)
P62753	-2.08038	0.0004375	DOWN	40S ribosomal protein S6 (Phosphoprotein NP33) (Small ribosomal subunit protein eS6)
P01031	-2.45086	0	DOWN	Complement C5 (C3 and PZP-like alpha-2-macroglobulin domain-containing protein 4) [Cleaved into: Complement C5 beta chain; Complement C5 alpha chain; C5a anaphylatoxin; Complement C5 alpha' chain]
P62191	-1.99493	7.36229e-05	DOWN	26S proteasome regulatory subunit 4 (P26s4) (26S proteasome AAA-ATPase subunit RPT2) (Proteasome 26S subunit ATPase 1)
P0DJI9	-2.44068	0.00149894	DOWN	Serum amyloid A-2 protein (SAA2) [Cleaved into: Amyloid A2 protein (AA2)]
P0DJI8	-3.53794	0.000782309	DOWN	Serum amyloid A-1 protein (SAA) [Cleaved into: Amyloid protein A (Amyloid fibril protein AA); Serum amyloid protein A(2-104); Serum amyloid protein A(3-104); Serum amyloid protein A(2-103); Serum amyloid protein A(2-102); Serum amyloid protein A(4-101)]
P07358	-1.60539	4.23729e-06	DOWN	Complement component C8 beta chain (Complement component 8 subunit beta)
P06681	-2.7425	0	DOWN	Complement C2 (EC 3.4.21.43) (C3/C5 convertase) [Cleaved into: Complement C2b fragment; Complement C2a fragment]
P15169	-1.81476	3.70763e-06	DOWN	Carboxypeptidase N catalytic chain (CPN) (EC 3.4.17.3) (Anaphylatoxin inactivator) (Arginine carboxypeptidase) (Carboxypeptidase N polypeptide 1) (Carboxypeptidase N small subunit) (Kininase-1) (Lysine carboxypeptidase) (Plasma carboxypeptidase B) (Serum carboxypeptidase N) (SCPN)
Q15029	-2.0978	0.000115996	DOWN	116 kDa U5 small nuclear ribonucleoprotein component (Elongation factor Tu GTP-binding domain-containing protein 2) (SNU114 homolog) (hSNU114) (U5 snRNP-specific protein, 116 kDa) (U5-116 kDa)
A5A3E0	-1.49339	0.000103814	DOWN	POTE ankyrin domain family member F (ANKRD26-like family C member 1B) (Chimeric POTE-actin protein)
Q99447	-1.6091	9.16314e-05	DOWN	Ethanolamine-phosphate cytidylyltransferase (EC 2.7.7.14) (CTP:phosphoethanolamine cytidylyltransferase) (Phosphorylethanolamine transferase)
A0A0C4DFN3	-1.81918	0.00595074	DOWN	Monoglyceride lipase
E7EWW9	-1.32849	0.00160381	DOWN	Glutathione transferase (EC 2.5.1.18)
Q99456	-1.53404	0.00552595	DOWN	Keratin, type I cytoskeletal 12 (Cytokeratin-12) (CK-12) (Keratin-12) (K12)
A0A494C0J7	-1.98666	0.000841631	DOWN	TGc domain-containing protein
Q8WXH0	-1.50054	0.000943326	DOWN	Nesprin-2 (KASH domain-containing protein 2) (KASH2) (Nuclear envelope spectrin repeat protein 2) (Nucleus and actin connecting element protein) (Protein NUANCE) (Synaptic nuclear envelope protein 2) (Syne-2)
O00505	-1.30675	9.95763e-05	DOWN	Importin subunit alpha-4 (Importin alpha Q2) (Qip2) (Karyopherin subunit alpha-3) (SRP1-gamma)
P05161	1.81371	0	UP	Ubiquitin-like protein ISG15 (Interferon-induced 15 kDa protein) (Interferon-induced 17 kDa protein) (IP17) (Ubiquitin cross-reactive protein) (hUCRP)
J3KMX3	2.25962	0	UP	Alpha-fetoprotein
P0DTC9	1.56348	0	UP	Nucleoprotein (N) (Nucleocapsid protein) (NC) (Protein N)
A0A0A0MT64	1.70512	7.25636e-05	UP	NADPH:adrenodoxin oxidoreductase, mitochondrial (EC 1.18.1.6)
A0A1W2PRX1	1.72131	0.00400477	UP	HLA class I histocompatibility antigen, C alpha chain
P07305	1.40233	0.0189031	UP	Histone H1.0 (Histone H1') (Histone H1(0)) [Cleaved into: Histone H1.0, N-terminally processed]
